# Supplementary material for: Crystal structure of di­methyl­ammonium hydrogen oxalate hemi(oxalic acid)
Source: Acta Crystallogr E Crystallogr Commun. 2015 Apr 11;71(Pt 5):473–5. doi: 10.1107/S2056989015005964 (PMC4420082; doi:10.1107/S2056989015005964)
Supplement: Supplementary file 1 [file e-71-00473-sup1.cif]

##############################################################################
#                                                                            #
# This CIF contains the data in a paper accepted for publication in          #
# Acta Crystallographica Section E. It conforms to the requirements of       #
# Notes for Authors for Acta Crystallographica Section E, and has been       #
# peer reviewed under the auspices of the IUCr Commission on Journals.       #
#                                                                            #
# Full details of the Crystallographic Information File format               #
# are given in the paper "The Crystallographic Information File (CIF):       #
# a New Standard Archive File for Crystallography" by S. R. Hall, F. H.      #
# Allen and I. D. Brown [Acta Cryst. (1991), A47, 655-685].                  #
#                                                                            #
# The current version of the core CIF dictionary is obtainable from          #
# ftp://ftp.iucr.org/pub/cif_core.dic.                                       #
#                                                                            #
# Software is freely available for graphical display of the structure(s)     #
# in this CIF. For information consult the CIF software page                 #
# http://www.iucr.org/resources/cif/software.                                #
#                                                                            #
# This file may be used for bona fide research purposes within the           #
# scientific community so long as proper attribution is given to the journal # 
# article from which it was obtained.                                        #
#                                                                            #
##############################################################################
data_global
_audit_creation_method     'wingx routine cif_update'
_audit_conform_dict_name     cif_core.dic
_audit_conform_dict_version     2.2
_journal_date_recd_electronic     2015-03-18
_journal_date_accepted     2015-03-24
_journal_name_full     'Acta Crystallographica, Section E'
_journal_year     2015
_journal_volume     71
_journal_issue      5
_journal_page_first     473
_journal_page_last     475
_journal_paper_category     GO
_journal_paper_doi     10.1107/S2056989015005964
_journal_coeditor_code     SU5097
_publ_contact_author_name     'Cattey, H\'el\`ene'
_publ_contact_author_address
;
ICMUB UMR 6302
Universit\'e de Bourgogne
Facult\'e des Sciences
9 Avenue Alain Savary
21000 DIJON
France
;
_publ_contact_author_email     'hcattey@u-bourgogne.fr, diallo_waly@yahoo.fr'
_publ_contact_author_fax     '+33-0380393835'
_publ_contact_author_phone     '+33-0380393665'
_publ_section_title
;
Crystal structure of dimethylammonium hydrogen oxalate hemi(oxalic acid)
;
_publ_section_title_footnote     .
loop_
    _publ_author_name
    _publ_author_address
    'Diallo, Waly'
;
Laboratoire de Chimie Min\'erale et Analytique (LACHIMIA)
D\'epartement de Chimie
Facult\'e des Sciences et Techniques
Universit\'e Cheikh Anta Diop
Dakar
Senegal
;
    'Gueye, Ndongo'
;
Laboratoire de Chimie Min\'erale et Analytique (LACHIMIA)
D\'epartement de Chimie
Facult\'e des Sciences et Techniques
Universit\'e Cheikh Anta Diop
Dakar
Senegal
;
    'Crochet, Aur\'elien'
;
Department of Chemistry
University of Fribourg
Chemin des Mus\'ee 9
CH-1700 Fribourg
Switzerland
;
    'Plasseraud, Laurent'
;
ICMUB UMR 6302
Universit\'e de Bourgogne
Facult\'e des Sciences
9 avenue Alain Savary
21000 Dijon
France
;
    'Cattey, H\'el\`ene'
;
ICMUB UMR 6302
Universit\'e de Bourgogne
Facult\'e des Sciences
9 avenue Alain Savary
21000 Dijon
France
;
_publ_section_synopsis
;
The title salt consists of a dimethylammonium cation (Me~2~NH~2~^+^), an
hydrogenoxalate anion (HC~2~O~4~^-^), and half a molecule of oxalic acid
(H~2~C~2~O~4~) situated about an inversion center. They are linked together
through intermolecular hydrogen bonds, forming a two-dimensional bilayer-like
self-assembly.
;
data_I
_database_code_depnum_ccdc_archive 'CCDC 1055825'
_chemical_name_systematic
;
Dimethylammonium hydrogen oxalate hemi(oxalic acid)
;
_chemical_formula_moiety     'C2 H O4, 0.5(C2 H2 O4), C2 H8 N'
_chemical_formula_sum     'C5 H10 N O6'
_chemical_formula_iupac     'C2 H8 N + , C2 H O4 - , 0.5C2 H2 O4'
_chemical_formula_weight     180.14
_symmetry_space_group_name_hall     '-P 1'
_space_group_crystal_system     triclinic
_space_group_name_H-M_alt     'P -1'
_space_group_name_Hall     '-P 1'
loop_
    _space_group_symop_id
    _space_group_symop_operation_xyz
    1 x,y,z
    2 -x,-y,-z
_cell_length_a     5.6519(3)
_cell_length_b     7.5809(4)
_cell_length_c     10.3100(6)
_cell_angle_alpha     75.467(2)
_cell_angle_beta     88.120(2)
_cell_angle_gamma     69.487(2)
_cell_volume     399.76(4)
_cell_formula_units_Z     2
_cell_measurement_reflns_used     7049
_cell_measurement_theta_min     2.97
_cell_measurement_theta_max     27.58
_cell_measurement_temperature     100
_exptl_crystal_description     'prism'
_exptl_crystal_colour     'colourless'
_exptl_crystal_size_max     0.5
_exptl_crystal_size_mid     0.3
_exptl_crystal_size_min     0.1
_exptl_crystal_density_diffrn     1.497
_exptl_crystal_F_000     190.1598
_exptl_absorpt_coefficient_mu     0.139
_exptl_absorpt_correction_type     multi-scan
_exptl_absorpt_process_details
;
(SADABS; Bruker, 2014)
;
_exptl_absorpt_correction_T_min     0.6934
_exptl_absorpt_correction_T_max     0.7456
_diffrn_ambient_temperature     100
_diffrn_radiation_type     MoK\a
_diffrn_radiation_wavelength     0.71073
_diffrn_radiation_monochromator     'TRIUMPH curved crystal'
_diffrn_measurement_device_type     'Bruker D8 Venture triumph Mo'
_diffrn_measurement_device     '\k-geometry diffractometer'
_diffrn_measurement_method     '\f and \w scans'
_diffrn_detector_area_resol_mean     ?
_diffrn_reflns_number     10413
_diffrn_reflns_av_R_equivalents     0.0229
_diffrn_reflns_theta_min     2.97
_diffrn_reflns_theta_max     27.58
_diffrn_reflns_theta_full     26.0000
_diffrn_measured_fraction_theta_max     0.9892
_diffrn_measured_fraction_theta_full     0.9949
_diffrn_reflns_limit_h_min     -7
_diffrn_reflns_limit_h_max     7
_diffrn_reflns_limit_k_min     -9
_diffrn_reflns_limit_k_max     9
_diffrn_reflns_limit_l_min     -13
_diffrn_reflns_limit_l_max     13
_diffrn_standards_number     0
_refine_special_details     ?
_reflns_number_total     1840
_reflns_number_gt     1655
_reflns_threshold_expression     I>=2\s(I)
_refine_ls_structure_factor_coef     Fsqd
_refine_ls_matrix_type     full
_refine_ls_R_factor_all     0.0322
_refine_ls_R_factor_gt     0.0283
_refine_ls_wR_factor_gt     0.0717
_refine_ls_wR_factor_ref     0.0751
_refine_ls_goodness_of_fit_ref     1.067
_refine_ls_restrained_S_all     1.067
_refine_ls_number_reflns     1840
_refine_ls_number_parameters     113
_refine_ls_number_restraints     0
_refine_ls_hydrogen_treatment     noref
_refine_ls_weighting_scheme     calc
_refine_ls_weighting_details
              'w=1/[\s^2^(Fo^2^)+(0.0375P)^2^+0.1325P] where P=(Fo^2^+2Fc^2^)/3'
_atom_sites_solution_hydrogens     geom
_atom_sites_solution_primary     ?
_atom_sites_solution_secondary     ?
_refine_ls_shift/su_max     0.001
_refine_ls_shift/su_mean     0.000
_refine_diff_density_max     0.382
_refine_diff_density_min     -0.262
_refine_ls_extinction_method     none
_refine_ls_extinction_coef     .
loop_
    _atom_type_symbol
    _atom_type_scat_Cromer_Mann_a1
    _atom_type_scat_Cromer_Mann_a2
    _atom_type_scat_Cromer_Mann_a3
    _atom_type_scat_Cromer_Mann_a4
    _atom_type_scat_Cromer_Mann_b1
    _atom_type_scat_Cromer_Mann_b2
    _atom_type_scat_Cromer_Mann_b3
    _atom_type_scat_Cromer_Mann_b4
    _atom_type_scat_Cromer_Mann_c
    _atom_type_scat_dispersion_source
    _atom_type_scat_dispersion_real
    _atom_type_scat_dispersion_imag
    _atom_type_scat_source
    H 0.49300 0.32291 0.14019 0.04081 10.51090 26.12570 3.14236 57.79970
                                                                 0.0030380000826
       'Henke, Gullikson and Davis, At. Data and Nucl. Data Tables, 1993, 54, 2'
                                                                         0.00000
                                                                         0.00000
                                                          'International Tables'
    C 2.31000 1.02000 1.58860 0.86500 20.84390 10.20750 0.56870 51.65120
                                                                  0.215599998832
       'Henke, Gullikson and Davis, At. Data and Nucl. Data Tables, 1993, 54, 2'
                                                                         0.00347
                                                                         0.00161
                                                          'nternational Tables '
    O 3.04850 2.28680 1.54630 0.86700 13.27710 5.70110 0.32390 32.90890
                                                                  0.250800013542
       'Henke, Gullikson and Davis, At. Data and Nucl. Data Tables, 1993, 54, 2'
                                                                         0.01158
                                                                         0.00611
                                                        'International Tables V'
    N 12.21260 3.13220 2.01250 1.16630 0.00570 9.89330 28.99750 0.58260
                                                                  -11.5290002823
       'Henke, Gullikson and Davis, At. Data and Nucl. Data Tables, 1993, 54, 2'
                                                                         0.00653
                                                                         0.00323
                                                        'International Tables V'
_computing_data_collection
;
APEX2 (Bruker, 2014)
;
_computing_cell_refinement
;
SAINT (Bruker, 2014)
;
_computing_data_reduction
;
SAINT (Bruker, 2014)
;
_computing_structure_solution
;
SUPERFLIP (Palatinus & Chapuis, 2007)
;
_computing_structure_refinement
;
SHELXL2014 (Sheldrick, 2015)
;
_computing_molecular_graphics
;
Olex2 (Dolomanov <i>et al.</i>,  2009) and Mercury (Macrae <i>et
al.</i>,  2008
;
_computing_publication_material
;
Olex2 (Dolomanov <i>et al.</i>,  2009)
;
loop_
    _atom_site_type_symbol
    _atom_site_label
    _atom_site_fract_x
    _atom_site_fract_y
    _atom_site_fract_z
    _atom_site_U_iso_or_equiv
    _atom_site_adp_type
    _atom_site_calc_flag
    _atom_site_occupancy
    _atom_site_disorder_assembly
    _atom_site_disorder_group
    O O1 0.75407(12) 0.32103(10) 0.47166(7) 0.01407(16) Uani d 1 . .
    O O2 0.57685(12) 0.40754(10) 0.26360(7) 0.01329(16) Uani d 1 . .
    O O3 0.14369(12) 0.38767(11) 0.36954(7) 0.01625(17) Uani d 1 . .
    H H3 0.0215 0.3632 0.4083 0.024 Uiso calc 1 . .
    O O4 0.36051(14) 0.20987(11) 0.56626(7) 0.02010(17) Uani d 1 . .
    O O5 0.29036(13) 0.37192(10) 0.09144(7) 0.01471(16) Uani d 1 . .
    H H5 0.3683 0.3944 0.1497 0.022 Uiso calc 1 . .
    O O6 0.01961(13) 0.67729(10) 0.07499(7) 0.01568(16) Uani d 1 . .
    C C1 0.57857(16) 0.34999(13) 0.38821(9) 0.01061(18) Uani d 1 . .
    C C2 0.34558(17) 0.30728(13) 0.45205(9) 0.01216(19) Uani d 1 . .
    C C3 0.08336(17) 0.52128(13) 0.04793(9) 0.01171(19) Uani d 1 . .
    N N1 0.22327(15) 0.83866(11) 0.24521(8) 0.01223(17) Uani d 1 . .
    H H1A 0.3034 0.7852 0.3284 0.015 Uiso calc 1 . .
    H H1B 0.1697 0.7490 0.2236 0.015 Uiso calc 1 . .
    C C4 0.40571(19) 0.88277(15) 0.14735(10) 0.0182(2) Uani d 1 . .
    H H4A 0.3224 0.9359 0.0569 0.027 Uiso calc 1 . .
    H H4B 0.5500 0.7630 0.1500 0.027 Uiso calc 1 . .
    H H4C 0.4653 0.9785 0.1705 0.027 Uiso calc 1 . .
    C C5 -0.00007(19) 1.01362(14) 0.24892(11) 0.0177(2) Uani d 1 . .
    H H5A -0.0886 1.0711 0.1598 0.027 Uiso calc 1 . .
    H H5B 0.0557 1.1091 0.2751 0.027 Uiso calc 1 . .
    H H5C -0.1149 0.9761 0.3143 0.027 Uiso calc 1 . .
loop_
    _atom_site_aniso_label
    _atom_site_aniso_U_11
    _atom_site_aniso_U_22
    _atom_site_aniso_U_33
    _atom_site_aniso_U_12
    _atom_site_aniso_U_13
    _atom_site_aniso_U_23
    O1 0.0100(3) 0.0212(4) 0.0119(3) -0.0072(3) -0.0008(2) -0.0031(3)
    O2 0.0113(3) 0.0178(3) 0.0107(3) -0.0060(3) -0.0004(2) -0.0024(3)
    O3 0.0089(3) 0.0274(4) 0.0131(3) -0.0087(3) 0.0002(3) -0.0030(3)
    O4 0.0162(4) 0.0286(4) 0.0148(3) -0.0123(3) -0.0008(3) 0.0022(3)
    O5 0.0134(3) 0.0149(3) 0.0150(3) -0.0021(3) -0.0044(3) -0.0059(3)
    O6 0.0178(3) 0.0130(3) 0.0166(3) -0.0046(3) -0.0040(3) -0.0051(3)
    C1 0.0087(4) 0.0105(4) 0.0127(4) -0.0028(3) 0.0003(3) -0.0039(3)
    C2 0.0103(4) 0.0154(4) 0.0126(4) -0.0057(3) 0.0004(3) -0.0050(3)
    C3 0.0127(4) 0.0138(4) 0.0091(4) -0.0059(3) -0.0003(3) -0.0018(3)
    N1 0.0145(4) 0.0118(4) 0.0107(4) -0.0050(3) -0.0005(3) -0.0028(3)
    C4 0.0166(5) 0.0202(5) 0.0186(5) -0.0074(4) 0.0050(4) -0.0055(4)
    C5 0.0152(5) 0.0148(4) 0.0211(5) -0.0037(4) 0.0033(4) -0.0034(4)
_geom_special_details
;
All e.s.d.'s (except the e.s.d. in the dihedral angle between two l.s. planes)
are estimated using the full covariance matrix. The cell e.s.d.'s are taken
into account individually in the estimation of e.s.d.'s in distances, angles
and torsion angles; correlations between e.s.d.'s in cell parameters are only
used when they are defined by crystal symmetry. An approximate (isotropic)
treatment of cell e.s.d.'s is used for estimating e.s.d.'s involving l.s.
planes.
;
loop_
    _geom_bond_atom_site_label_1
    _geom_bond_atom_site_label_2
    _geom_bond_site_symmetry_2
    _geom_bond_distance
    _geom_bond_publ_flag
    O1 C1 . 1.2573(11) ?
    O2 C1 . 1.2480(11) ?
    O3 H3 . 0.8400 ?
    O3 C2 . 1.3089(11) ?
    O4 C2 . 1.2105(12) ?
    O5 H5 . 0.8400 ?
    O5 C3 . 1.3051(11) ?
    O6 C3 . 1.2111(12) ?
    C1 C2 . 1.5515(13) ?
    C3 C3 2_565 1.5501(17) ?
    N1 H1A . 0.9100 ?
    N1 H1B . 0.9100 ?
    N1 C4 . 1.4822(12) ?
    N1 C5 . 1.4842(12) ?
    C4 H4A . 0.9800 ?
    C4 H4B . 0.9800 ?
    C4 H4C . 0.9800 ?
    C5 H5A . 0.9800 ?
    C5 H5B . 0.9800 ?
    C5 H5C . 0.9800 ?
loop_
    _geom_angle_atom_site_label_1
    _geom_angle_atom_site_label_2
    _geom_angle_atom_site_label_3
    _geom_angle_site_symmetry_1
    _geom_angle_site_symmetry_3
    _geom_angle
    _geom_angle_publ_flag
    C2 O3 H3 . . 109.5 ?
    C3 O5 H5 . . 109.5 ?
    O1 C1 C2 . . 114.27(8) ?
    O2 C1 O1 . . 126.60(8) ?
    O2 C1 C2 . . 119.13(8) ?
    O3 C2 C1 . . 112.45(8) ?
    O4 C2 O3 . . 126.54(9) ?
    O4 C2 C1 . . 121.01(8) ?
    O5 C3 C3 . 2_565 111.64(10) ?
    O6 C3 O5 . . 126.87(8) ?
    O6 C3 C3 . 2_565 121.48(10) ?
    H1A N1 H1B . . 107.8 ?
    C4 N1 H1A . . 109.0 ?
    C4 N1 H1B . . 109.0 ?
    C4 N1 C5 . . 112.87(8) ?
    C5 N1 H1A . . 109.0 ?
    C5 N1 H1B . . 109.0 ?
    N1 C4 H4A . . 109.5 ?
    N1 C4 H4B . . 109.5 ?
    N1 C4 H4C . . 109.5 ?
    H4A C4 H4B . . 109.5 ?
    H4A C4 H4C . . 109.5 ?
    H4B C4 H4C . . 109.5 ?
    N1 C5 H5A . . 109.5 ?
    N1 C5 H5B . . 109.5 ?
    N1 C5 H5C . . 109.5 ?
    H5A C5 H5B . . 109.5 ?
    H5A C5 H5C . . 109.5 ?
    H5B C5 H5C . . 109.5 ?
loop_
    _geom_torsion_atom_site_label_1
    _geom_torsion_atom_site_label_2
    _geom_torsion_atom_site_label_3
    _geom_torsion_atom_site_label_4
    _geom_torsion_site_symmetry_1
    _geom_torsion_site_symmetry_2
    _geom_torsion_site_symmetry_3
    _geom_torsion_site_symmetry_4
    _geom_torsion
    _geom_torsion_publ_flag
    O1 C1 C2 O3 . . . . 162.31(8) ?
    O1 C1 C2 O4 . . . . -17.45(13) ?
    O2 C1 C2 O3 . . . . -17.79(12) ?
    O2 C1 C2 O4 . . . . 162.45(9) ?
loop_
    _geom_hbond_atom_site_label_D
    _geom_hbond_atom_site_label_H
    _geom_hbond_atom_site_label_A
    _geom_hbond_site_symmetry_A
    _geom_hbond_distance_DH
    _geom_hbond_distance_HA
    _geom_hbond_distance_DA
    _geom_hbond_angle_DHA
    O3 H3 O1 1_455 0.84 1.73 2.5640(10)
                                      174
    O5 H5 O2 . 0.84 1.73 2.5650(10)
                                  170
    N1 H1A O1 2_666 0.91 2.08 2.8540(10)
                                       143
    N1 H1A O4 2_666 0.91 2.23 2.9640(10)
                                       137
    N1 H1B O6 . 0.91 2.05 2.8460(10)
                                   146
    C5 H5C O4 2_566 0.98 2.41 3.3460(10)
                                       159
_shelx_hkl_file
;
  -1   0   0    1.92    0.07
  -1   0   0    2.05    0.08
  -1   0   0    2.15    0.08
   1   0   0    2.06    0.08
   1   0   0    1.76    0.07
   1   0   0    2.19    0.08
  -2   0   0    0.03    0.04
  -2   0   0   -0.02    0.04
  -2   0   0   -0.01    0.03
   2   0   0    0.00    0.04
  -3   0   0   61.96    1.62
  -3   0   0   61.15    1.72
  -3   0   0   61.09    1.65
   3   0   0   60.98    1.62
  -4   0   0    0.06    0.05
  -4   0   0    0.04    0.06
  -4   0   0    0.02    0.07
   4   0   0    0.04    0.08
   4   0   0    0.14    0.07
  -5   0   0   18.29    0.60
  -5   0   0   18.88    0.58
   5   0   0   18.64    0.60
   5   0   0   19.06    0.60
  -6   0   0    3.94    0.26
  -6   0   0    3.69    0.20
   6   0   0    4.01    0.31
   6   0   0    3.95    0.27
   6  -1   0   -0.19    0.17
   6  -1   0   -0.01    0.12
  -6   1   0    0.03    0.11
  -6   1   0   -0.09    0.12
  -6   1   0    0.00    0.16
   5  -1   0   25.11    0.76
   5  -1   0   25.52    0.76
  -5   1   0   25.26    0.77
  -5   1   0   24.10    0.76
  -5   1   0   24.70    0.78
  -5   1   0   24.50    0.75
   4  -1   0   47.83    1.30
   4  -1   0   48.28    1.30
  -4   1   0   48.79    1.31
  -4   1   0   47.06    1.37
  -4   1   0   46.02    1.33
  -4   1   0   47.62    1.30
   3  -1   0    3.03    0.15
   3  -1   0    2.87    0.15
   3  -1   0    3.00    0.15
  -3   1   0    3.08    0.16
  -3   1   0    3.14    0.15
  -3   1   0    3.05    0.15
  -3   1   0    3.08    0.15
   2  -1   0    1.33    0.09
   2  -1   0    1.34    0.09
   2  -1   0    1.30    0.09
  -2   1   0    1.31    0.09
  -2   1   0    1.24    0.08
  -2   1   0    1.57    0.09
  -2   1   0    1.35    0.09
   1  -1   0   -0.01    0.04
   1  -1   0    0.01    0.04
   1  -1   0   -0.01    0.04
  -1   1   0    0.00    0.04
  -1   1   0   -0.04    0.04
  -1   1   0    0.04    0.04
  -1   1   0   -0.01    0.04
   0  -1   0  187.81    4.91
   0  -1   0  189.49    4.91
   0  -1   0  192.97    5.33
  -1  -1   0    4.44    0.15
  -1  -1   0    4.77    0.16
   1   1   0    4.54    0.16
   1   1   0    4.92    0.16
  -2  -1   0   20.01    0.57
  -2  -1   0   21.42    0.58
   2   1   0   20.43    0.57
   2   1   0   20.52    0.57
  -3  -1   0    0.55    0.08
  -3  -1   0    0.60    0.08
  -3  -1   0    0.68    0.07
   3   1   0    0.64    0.08
   3   1   0    0.55    0.08
  -4  -1   0   14.66    0.48
  -4  -1   0   15.35    0.45
  -4  -1   0   14.76    0.47
   4   1   0   14.09    0.47
   4   1   0   14.72    0.47
  -5  -1   0  136.35    3.48
  -5  -1   0  132.31    3.48
  -5  -1   0  134.27    3.67
   5   1   0  126.50    3.47
   5   1   0  131.24    3.48
  -6  -1   0   15.79    0.48
  -6  -1   0   16.05    0.58
  -6  -1   0   15.55    0.56
   6   1   0   14.91    0.57
   6   1   0   16.14    0.57
  -7  -1   0   16.31    0.66
   7   1   0   16.47    0.64
   6  -2   0    0.39    0.14
   6  -2   0    0.49    0.21
  -6   2   0    0.00    0.22
  -6   2   0    0.34    0.15
  -6   2   0    0.16    0.16
  -6   2   0    0.45    0.12
   5  -2   0    7.02    0.30
   5  -2   0    6.75    0.34
  -5   2   0    6.79    0.33
  -5   2   0    7.00    0.32
  -5   2   0    7.04    0.33
  -5   2   0    7.27    0.30
   4  -2   0    4.16    0.20
   4  -2   0    3.91    0.22
   4  -2   0    4.11    0.23
  -4   2   0    4.06    0.23
  -4   2   0    4.11    0.22
  -4   2   0    3.82    0.21
  -4   2   0    4.30    0.20
   3  -2   0    3.36    0.16
   3  -2   0    3.33    0.16
   3  -2   0    3.43    0.18
  -3   2   0    3.37    0.15
  -3   2   0    3.23    0.18
  -3   2   0    3.22    0.16
  -3   2   0    3.56    0.18
   2  -2   0   10.14    0.34
   2  -2   0   10.14    0.31
   2  -2   0   10.18    0.31
  -2   2   0   10.95    0.34
  -2   2   0   10.24    0.31
  -2   2   0    9.78    0.34
  -2   2   0   10.11    0.31
   1  -2   0    0.00    0.05
   1  -2   0    0.00    0.04
   1  -2   0    0.02    0.04
  -1   2   0   -0.01    0.05
  -1   2   0   -0.03    0.03
  -1   2   0    0.01    0.04
  -1   2   0    0.05    0.05
   0  -2   0   47.53    1.25
   0  -2   0   48.93    1.25
   0  -2   0   47.06    1.36
   0   2   0   49.29    1.25
   0   2   0   48.72    1.25
   0   2   0   46.45    1.36
  -1  -2   0  202.60    5.50
  -1  -2   0  191.72    5.09
  -1  -2   0  199.94    5.09
  -1  -2   0  195.63    5.24
   1   2   0  189.50    5.42
   1   2   0  195.18    5.08
   1   2   0  195.96    5.24
   1   2   0  199.68    5.08
  -2  -2   0  197.97    5.01
  -2  -2   0  193.24    5.01
   2   2   0  192.98    5.01
   2   2   0  197.17    5.01
  -3  -2   0   99.38    2.65
  -3  -2   0  103.76    2.65
   3   2   0   99.73    2.65
   3   2   0  102.18    2.65
  -4  -2   0    0.63    0.10
  -4  -2   0    0.54    0.10
   4   2   0    0.71    0.11
   4   2   0    0.66    0.09
  -5  -2   0   43.70    1.25
  -5  -2   0   46.07    1.26
  -5  -2   0   44.89    1.26
   5   2   0   44.59    1.26
   5   2   0   42.36    1.25
  -6  -2   0    8.54    0.39
  -6  -2   0    9.21    0.39
  -6  -2   0    8.47    0.29
   6   2   0    8.28    0.40
   6   2   0    8.60    0.40
  -7  -2   0    9.21    0.47
   7   2   0    8.38    0.47
   7   2   0    8.29    0.48
   5  -3   0    0.30    0.15
   5  -3   0    0.21    0.09
   5  -3   0   -0.02    0.15
  -5   3   0    0.23    0.17
  -5   3   0    0.32    0.15
  -5   3   0    0.34    0.15
   4  -3   0   25.18    0.75
   4  -3   0   25.32    0.82
   4  -3   0   25.81    0.74
  -4   3   0   24.61    0.80
  -4   3   0   25.94    0.82
  -4   3   0   25.51    0.76
   3  -3   0    2.95    0.17
   3  -3   0    2.95    0.20
   3  -3   0    2.96    0.15
  -3   3   0    2.92    0.19
  -3   3   0    2.84    0.19
  -3   3   0    2.93    0.18
   2  -3   0   88.57    2.31
   2  -3   0   88.66    2.52
   2  -3   0   89.03    2.31
  -2   3   0   89.94    2.32
  -2   3   0   88.04    2.52
  -2   3   0   88.63    2.39
  -2   3   0   89.74    2.31
   1  -3   0    6.32    0.21
   1  -3   0    6.24    0.20
   1  -3   0    6.42    0.25
  -1   3   0    6.32    0.21
  -1   3   0    6.46    0.21
  -1   3   0    6.30    0.25
  -1   3   0    6.10    0.24
   0  -3   0  174.13    4.73
   0  -3   0  157.39    4.35
   0  -3   0  166.75    4.35
   0   3   0  179.81    4.46
   0   3   0  171.61    4.73
   0   3   0  170.38    4.35
   0   3   0  169.18    4.35
  -1  -3   0   24.14    0.65
  -1  -3   0   23.36    0.64
  -1  -3   0   24.26    0.71
  -1  -3   0   23.48    0.64
   1   3   0   23.57    0.65
   1   3   0   22.12    0.70
  -2  -3   0   89.31    2.33
  -2  -3   0   90.97    2.34
  -2  -3   0   89.43    2.51
   2   3   0   86.87    2.38
   2   3   0   91.23    2.34
   2   3   0   89.28    2.34
  -3  -3   0  202.29    5.43
  -3  -3   0  197.65    5.05
  -3  -3   0  198.90    5.05
   3   3   0  185.38    5.05
   3   3   0  198.81    5.05
   3   3   0  191.64    5.21
  -4  -3   0    6.89    0.30
  -4  -3   0    7.28    0.27
  -4  -3   0    7.34    0.30
   4   3   0    7.43    0.30
   4   3   0    7.41    0.30
  -5  -3   0    4.33    0.26
  -5  -3   0    4.62    0.27
  -5  -3   0    4.57    0.20
   5   3   0    4.43    0.27
   5   3   0    4.54    0.27
  -6  -3   0   24.42    0.71
  -6  -3   0   24.52    0.77
  -6  -3   0   24.44    0.71
  -6  -3   0   22.04    0.77
   6   3   0   23.40    0.78
   6   3   0   23.78    0.78
  -7  -3   0   17.31    0.64
   7   3   0   16.25    0.68
   7   3   0   16.69    0.68
   7   3   0   17.02    0.66
   5  -4   0    2.61    0.29
   5  -4   0    2.10    0.25
  -5   4   0    2.66    0.36
  -5   4   0    2.67    0.31
  -5   4   0    2.20    0.25
   4  -4   0    0.18    0.13
   4  -4   0    0.08    0.14
   4  -4   0    0.25    0.08
  -4   4   0    0.28    0.15
  -4   4   0    0.11    0.08
  -4   4   0    0.15    0.13
  -4   4   0    0.20    0.12
   3  -4   0    3.65    0.20
   3  -4   0    3.94    0.25
   3  -4   0    3.72    0.17
  -3   4   0    3.68    0.18
  -3   4   0    3.55    0.24
  -3   4   0    3.55    0.22
  -3   4   0    3.82    0.20
   2  -4   0    7.23    0.25
   2  -4   0    6.99    0.25
   2  -4   0    7.38    0.32
  -2   4   0    6.89    0.29
  -2   4   0    7.27    0.25
  -2   4   0    7.30    0.32
  -2   4   0    7.62    0.26
   1  -4   0    9.13    0.35
   1  -4   0    8.97    0.28
   1  -4   0    8.83    0.29
  -1   4   0    8.70    0.35
  -1   4   0    9.08    0.29
  -1   4   0    9.12    0.33
  -1   4   0    8.80    0.28
   0  -4   0   90.16    2.34
   0  -4   0   89.59    2.56
   0  -4   0   92.12    2.34
   0   4   0   90.35    2.34
   0   4   0   90.37    2.42
   0   4   0   87.59    2.56
   0   4   0   90.41    2.34
  -1  -4   0   49.02    1.40
  -1  -4   0   49.41    1.29
  -1  -4   0   48.46    1.28
  -1  -4   0   47.74    1.27
   1   4   0   47.23    1.28
   1   4   0   46.43    1.39
   1   4   0   47.03    1.27
  -2  -4   0   17.89    0.53
  -2  -4   0   17.93    0.58
  -2  -4   0   18.18    0.54
   2   4   0   17.93    0.54
   2   4   0   19.18    0.54
  -3  -4   0    7.76    0.29
  -3  -4   0    7.17    0.29
  -3  -4   0    7.63    0.29
   3   4   0    7.40    0.29
   3   4   0    7.72    0.24
   3   4   0    7.97    0.30
  -4  -4   0    0.94    0.12
  -4  -4   0    1.12    0.14
  -4  -4   0    1.02    0.13
   4   4   0    1.17    0.11
   4   4   0    1.25    0.14
   4   4   0    0.94    0.13
  -5  -4   0    1.55    0.15
  -5  -4   0    1.41    0.18
  -5  -4   0    1.47    0.17
   5   4   0    1.78    0.22
   5   4   0    1.48    0.18
   5   4   0    1.57    0.16
  -6  -4   0   14.05    0.56
  -6  -4   0   12.90    0.54
  -6  -4   0   14.05    0.46
   6   4   0   13.83    0.51
   6   4   0   13.46    0.55
   6   4   0   14.06    0.55
   4  -5   0    8.87    0.38
   4  -5   0    8.46    0.32
   4  -5   0    8.85    0.49
  -4   5   0    9.11    0.48
  -4   5   0    8.92    0.33
   3  -5   0    1.09    0.13
   3  -5   0    0.91    0.11
   3  -5   0    1.39    0.19
  -3   5   0    0.97    0.12
  -3   5   0    0.97    0.13
  -3   5   0    1.27    0.18
  -3   5   0    1.21    0.17
   2  -5   0    2.93    0.23
   2  -5   0    2.84    0.17
   2  -5   0    3.07    0.14
  -2   5   0    2.78    0.15
  -2   5   0    2.93    0.17
  -2   5   0    2.60    0.20
  -2   5   0    2.88    0.23
   1  -5   0    0.52    0.08
   1  -5   0    0.58    0.07
   1  -5   0    0.57    0.11
  -1   5   0    0.53    0.11
  -1   5   0    0.57    0.09
  -1   5   0    0.56    0.07
  -1   5   0    0.52    0.11
   0  -5   0    7.11    0.31
   0  -5   0    7.29    0.24
   0  -5   0    6.83    0.25
   0   5   0    7.09    0.24
   0   5   0    6.80    0.30
   0   5   0    6.95    0.29
   0   5   0    6.86    0.25
  -1  -5   0   19.86    0.56
  -1  -5   0   19.74    0.57
  -1  -5   0   20.07    0.57
  -1  -5   0   19.78    0.65
   1   5   0   19.30    0.58
   1   5   0   19.30    0.57
   1   5   0   19.26    0.65
  -2  -5   0    1.31    0.14
  -2  -5   0    1.19    0.12
   2   5   0    0.97    0.12
  -3  -5   0    1.13    0.12
  -3  -5   0    1.32    0.13
  -3  -5   0    1.36    0.16
   3   5   0    1.19    0.15
   3   5   0    1.07    0.13
  -4  -5   0    1.54    0.19
  -4  -5   0    1.03    0.13
  -4  -5   0    1.03    0.15
   4   5   0    1.17    0.14
   4   5   0    1.04    0.15
   4   5   0    1.16    0.10
  -5  -5   0    3.33    0.27
  -5  -5   0    3.57    0.22
  -5  -5   0    3.65    0.24
   5   5   0    3.73    0.24
   5   5   0    3.87    0.25
   5   5   0    3.69    0.20
  -6  -5   0    1.59    0.24
  -6  -5   0    1.62    0.20
  -6  -5   0    1.83    0.23
   6   5   0    1.73    0.22
   6   5   0    1.42    0.24
   6   5   0    1.79    0.24
  -7  -5   0   18.92    0.75
  -7  -5   0   20.46    0.79
   7   5   0   20.46    0.71
   7   5   0   19.79    0.79
   7   5   0   20.30    0.76
   3  -6   0    3.91    0.26
   3  -6   0    4.21    0.36
  -3   6   0    3.91    0.37
  -3   6   0    3.72    0.27
  -3   6   0    3.77    0.20
   2  -6   0    0.61    0.16
   2  -6   0    0.75    0.12
   2  -6   0    0.60    0.08
  -2   6   0    0.53    0.09
  -2   6   0    0.50    0.11
  -2   6   0    0.75    0.12
  -2   6   0    0.83    0.16
   1  -6   0   58.65    1.55
   1  -6   0   58.39    1.55
   1  -6   0   60.32    1.76
  -1   6   0   56.38    1.74
  -1   6   0   55.58    1.66
  -1   6   0   58.68    1.56
  -1   6   0   58.90    1.56
   0  -6   0   28.92    1.06
   0  -6   0   35.59    0.95
   0  -6   0   35.69    0.99
   0  -6   0   30.37    0.93
   0   6   0   36.95    0.95
   0   6   0   36.64    0.95
   0   6   0   34.32    1.02
   0   6   0   34.42    1.08
  -1  -6   0    0.92    0.11
  -1  -6   0    0.91    0.10
  -1  -6   0    0.80    0.12
  -1  -6   0    0.79    0.10
   1   6   0    0.78    0.12
   1   6   0    1.20    0.11
   1   6   0    0.83    0.10
  -2  -6   0    3.26    0.21
  -2  -6   0    3.08    0.10
  -2  -6   0    3.20    0.18
  -2  -6   0    2.93    0.21
   2   6   0    2.90    0.19
   2   6   0    3.03    0.18
  -3  -6   0   13.17    0.44
  -3  -6   0   12.99    0.45
  -3  -6   0   13.09    0.49
   3   6   0   13.24    0.45
   3   6   0   12.83    0.46
  -4  -6   0   12.95    0.48
  -4  -6   0   12.89    0.47
  -4  -6   0   11.85    0.47
   4   6   0   12.47    0.47
   4   6   0   12.70    0.46
  -5  -6   0    4.08    0.31
  -5  -6   0    3.78    0.26
  -5  -6   0    3.49    0.29
   5   6   0    3.50    0.29
   5   6   0    3.86    0.27
   5   6   0    3.90    0.17
  -6  -6   0    0.11    0.21
  -6  -6   0    0.07    0.20
  -6  -6   0   -0.07    0.13
   6   6   0    0.03    0.15
   6   6   0    0.17    0.22
   6   6   0    0.09    0.11
   2  -7   0    8.96    0.36
   2  -7   0    8.83    0.31
   2  -7   0    8.91    0.50
  -2   7   0    8.76    0.47
  -2   7   0    9.71    0.47
  -2   7   0    8.73    0.32
  -2   7   0    8.99    0.37
   1  -7   0    3.35    0.18
   1  -7   0    3.73    0.30
   1  -7   0    3.62    0.23
  -1   7   0    3.41    0.22
  -1   7   0    3.66    0.28
  -1   7   0    3.61    0.19
  -1   7   0    3.01    0.24
   0  -7   0    0.66    0.13
   0  -7   0    0.82    0.13
   0  -7   0    0.76    0.12
   0   7   0    0.58    0.12
   0   7   0    0.81    0.10
   0   7   0    0.66    0.14
   0   7   0    0.53    0.12
  -1  -7   0   15.35    0.50
  -1  -7   0   15.24    0.48
  -1  -7   0   15.10    0.57
  -1  -7   0   14.66    0.47
   1   7   0   15.21    0.49
   1   7   0   15.20    0.50
   1   7   0   15.76    0.58
   1   7   0   14.88    0.55
  -2  -7   0   34.57    0.98
  -2  -7   0   33.08    0.99
  -2  -7   0   35.51    1.11
   2   7   0   35.09    0.99
   2   7   0   33.85    0.99
  -3  -7   0   13.90    0.53
  -3  -7   0   13.91    0.48
   3   7   0   12.64    0.47
  -4  -7   0   13.49    0.49
  -4  -7   0   13.46    0.53
  -4  -7   0   12.67    0.50
   4   7   0   13.24    0.52
   4   7   0   14.02    0.51
  -5  -7   0   26.95    0.85
  -5  -7   0   26.74    0.87
  -5  -7   0   24.56    0.84
   5   7   0   24.90    0.84
   5   7   0   25.16    0.85
  -6  -7   0   -0.05    0.23
  -6  -7   0    0.39    0.25
  -6  -7   0    0.06    0.18
   6   7   0    0.12    0.19
   6   7   0    0.01    0.06
   6   7   0   -0.18    0.24
   1  -8   0    0.16    0.15
   1  -8   0   -0.18    0.16
   1  -8   0    0.15    0.09
   1  -8   0    0.03    0.18
  -1   8   0   -0.11    0.17
  -1   8   0    0.10    0.16
  -1   8   0    0.17    0.10
  -1   8   0   -0.29    0.17
   0  -8   0    0.21    0.14
   0  -8   0    0.46    0.14
   0  -8   0    0.35    0.13
   0   8   0    0.43    0.13
   0   8   0    0.23    0.19
   0   8   0    0.38    0.15
  -1  -8   0    0.06    0.08
  -1  -8   0    0.00    0.13
  -1  -8   0   -0.03    0.08
  -1  -8   0   -0.01    0.11
   1   8   0    0.00    0.13
   1   8   0    0.14    0.12
   1   8   0    0.13    0.08
  -2  -8   0    0.88    0.16
  -2  -8   0    1.03    0.15
  -2  -8   0    1.15    0.14
   2   8   0    0.72    0.15
   2   8   0    0.80    0.15
   2   8   0    0.58    0.13
  -3  -8   0    9.06    0.38
  -3  -8   0    8.63    0.40
  -3  -8   0    9.20    0.44
   3   8   0    8.48    0.38
   3   8   0    8.88    0.40
  -4  -8   0    6.05    0.37
  -4  -8   0    6.49    0.39
  -4  -8   0    7.18    0.36
   4   8   0    6.93    0.37
  -5  -8   0    1.28    0.25
  -5  -8   0    1.95    0.25
  -5  -8   0    1.42    0.23
   5   8   0    1.34    0.24
  -1  -9   0    0.33    0.16
  -1  -9   0    0.04    0.11
  -1  -9   0   -0.06    0.10
  -1  -9   0   -0.17    0.18
   1   9   0    0.03    0.18
   1   9   0    0.25    0.11
   1   9   0   -0.06    0.18
  -2  -9   0    4.12    0.35
  -2  -9   0    3.76    0.24
  -2  -9   0    3.10    0.31
   2   9   0    3.63    0.24
   2   9   0    3.90    0.32
  -3  -9   0   26.74    0.83
  -3  -9   0   26.16    0.86
  -3  -9   0   26.77    0.95
   3   9   0   26.21    0.86
  -4  -9   0    1.51    0.26
  -4  -9   0    1.31    0.25
  -4  -9   0    0.97    0.24
   4   9   0    1.42    0.23
   4   9  -1    0.17    0.18
   4   9  -1    0.00    0.23
  -4  -9   1   -0.10    0.17
  -4  -9   1   -0.09    0.22
   3   9  -1    3.89    0.34
   3   9  -1    3.45    0.30
  -3  -9   1    3.45    0.36
  -3  -9   1    4.38    0.29
  -3  -9   1    4.77    0.41
   2   9  -1   11.25    0.43
   2   9  -1   11.99    0.54
  -2  -9   1   11.22    0.42
  -2  -9   1   11.43    0.53
  -2  -9   1   12.21    0.50
   1   9  -1    0.05    0.19
   1   9  -1   -0.13    0.17
  -1  -9   1    0.05    0.09
  -1  -9   1   -0.50    0.17
  -1  -9   1   -0.08    0.16
  -1  -9   1    0.07    0.11
   5   8  -1    0.44    0.22
  -5  -8   1    0.78    0.24
  -5  -8   1    1.02    0.24
  -5  -8   1    1.18    0.24
   4   8  -1   14.53    0.56
  -4  -8   1   13.73    0.60
  -4  -8   1   13.86    0.53
  -4  -8   1   14.95    0.57
   3   8  -1    3.19    0.24
   3   8  -1    3.50    0.31
  -3  -8   1    3.37    0.22
  -3  -8   1    4.07    0.32
  -3  -8   1    3.18    0.29
   2   8  -1    0.41    0.10
   2   8  -1    0.50    0.14
   2   8  -1    0.63    0.16
  -2  -8   1    0.62    0.11
  -2  -8   1    0.90    0.15
  -2  -8   1    0.93    0.15
   1   8  -1    0.25    0.08
   1   8  -1    0.01    0.13
  -1  -8   1    0.12    0.13
  -1  -8   1    0.27    0.14
  -1  -8   1    0.11    0.08
  -1  -8   1    0.09    0.08
   0   8  -1   12.44    0.54
   0   8  -1   12.02    0.43
   0   8  -1   12.32    0.40
   0  -8   1   11.53    0.53
   0  -8   1   12.30    0.39
   0  -8   1   12.06    0.43
   0  -8   1   11.98    0.45
  -1   8  -1    6.93    0.32
  -1   8  -1    6.96    0.42
   1  -8   1    6.28    0.25
   1  -8   1    6.20    0.39
   1  -8   1    6.78    0.48
   1  -8   1    6.20    0.29
   6   7  -1    7.36    0.42
  -6  -7   1    7.64    0.45
  -6  -7   1    7.54    0.43
  -6  -7   1    7.61    0.49
   5   7  -1    4.15    0.29
   5   7  -1    3.55    0.35
  -5  -7   1    3.91    0.34
  -5  -7   1    3.88    0.32
  -5  -7   1    3.88    0.32
   4   7  -1    1.04    0.19
   4   7  -1    1.17    0.15
  -4  -7   1    1.19    0.18
  -4  -7   1    1.21    0.17
  -4  -7   1    1.14    0.19
   3   7  -1    5.70    0.29
   3   7  -1    4.98    0.26
  -3  -7   1    5.20    0.29
  -3  -7   1    5.38    0.31
  -3  -7   1    5.50    0.27
   2   7  -1    0.03    0.09
   2   7  -1    0.03    0.10
   2   7  -1   -0.12    0.07
  -2  -7   1    0.11    0.11
  -2  -7   1    0.25    0.07
  -2  -7   1    0.17    0.10
   1   7  -1    3.24    0.22
   1   7  -1    2.96    0.21
   1   7  -1    3.08    0.17
  -1  -7   1    3.25    0.25
  -1  -7   1    2.91    0.16
  -1  -7   1    3.08    0.16
  -1  -7   1    3.13    0.21
   0   7  -1    5.46    0.26
   0   7  -1    6.17    0.24
   0   7  -1    5.70    0.31
   0  -7   1    5.73    0.27
   0  -7   1    5.84    0.33
   0  -7   1    5.92    0.26
  -1   7  -1    6.24    0.27
  -1   7  -1    6.34    0.23
   1  -7   1    5.63    0.37
   1  -7   1    6.24    0.23
   1  -7   1    6.43    0.27
  -2   7  -1    4.31    0.21
  -2   7  -1    4.76    0.36
  -2   7  -1    4.89    0.25
   2  -7   1    4.47    0.41
   2  -7   1    4.97    0.23
   2  -7   1    4.25    0.20
   6   6  -1    5.59    0.42
   6   6  -1    4.99    0.40
   6   6  -1    4.92    0.24
  -6  -6   1    5.17    0.34
  -6  -6   1    5.30    0.34
  -6  -6   1    5.43    0.39
   5   6  -1    0.31    0.18
   5   6  -1    0.41    0.17
  -5  -6   1    0.21    0.13
  -5  -6   1    0.56    0.14
  -5  -6   1    0.32    0.14
   4   6  -1    6.15    0.32
   4   6  -1    5.96    0.30
  -4  -6   1    6.06    0.31
  -4  -6   1    5.82    0.30
  -4  -6   1    5.21    0.27
   3   6  -1    0.97    0.13
  -3  -6   1    1.23    0.15
  -3  -6   1    0.95    0.14
   2   6  -1   25.57    0.75
   2   6  -1   25.42    0.75
  -2  -6   1   26.10    0.76
  -2  -6   1   25.71    0.75
  -2  -6   1   26.52    0.85
   1   6  -1   25.45    0.74
   1   6  -1   24.64    0.80
   1   6  -1   25.54    0.74
  -1  -6   1   26.49    0.74
  -1  -6   1   26.85    0.75
  -1  -6   1   27.84    0.86
  -1  -6   1   25.61    0.73
   0   6  -1   16.98    0.59
   0   6  -1   17.99    0.52
   0   6  -1   17.19    0.51
   0  -6   1   17.25    0.62
   0  -6   1   17.01    0.51
   0  -6   1   17.43    0.51
  -1   6  -1   10.95    0.35
  -1   6  -1   10.81    0.34
  -1   6  -1   10.84    0.46
  -1   6  -1   10.35    0.43
   1  -6   1   10.65    0.35
   1  -6   1   10.92    0.45
   1  -6   1   10.62    0.34
  -2   6  -1    3.45    0.20
  -2   6  -1    3.53    0.29
  -2   6  -1    3.19    0.24
  -2   6  -1    3.48    0.16
   2  -6   1    3.47    0.32
   2  -6   1    3.13    0.18
   2  -6   1    3.39    0.15
  -3   6  -1    2.54    0.17
  -3   6  -1    2.65    0.31
  -3   6  -1    2.83    0.35
  -3   6  -1    2.90    0.23
   3  -6   1    2.76    0.16
   3  -6   1    3.20    0.35
   3  -6   1    2.62    0.20
   7   5  -1    6.18    0.51
   7   5  -1    5.05    0.38
   7   5  -1    5.23    0.50
  -7  -5   1    6.38    0.51
  -7  -5   1    5.49    0.51
   6   5  -1    7.48    0.43
   6   5  -1    8.52    0.35
   6   5  -1    8.47    0.45
  -6  -5   1    8.24    0.45
  -6  -5   1    8.49    0.38
  -6  -5   1    8.07    0.44
   5   5  -1    2.46    0.26
   5   5  -1    2.49    0.21
   5   5  -1    2.44    0.16
  -5  -5   1    2.21    0.21
  -5  -5   1    2.53    0.26
  -5  -5   1    2.44    0.25
   4   5  -1   59.30    1.57
   4   5  -1   58.45    1.62
   4   5  -1   59.42    1.62
  -4  -5   1   58.67    1.61
  -4  -5   1   57.76    1.61
  -4  -5   1   57.69    1.71
   3   5  -1   38.19    1.06
   3   5  -1   38.49    1.07
  -3  -5   1   35.90    1.06
  -3  -5   1   37.98    1.15
  -3  -5   1   38.25    1.06
   2   5  -1    2.44    0.16
   2   5  -1    2.30    0.15
  -2  -5   1    2.53    0.19
  -2  -5   1    2.72    0.15
  -2  -5   1    2.45    0.16
   1   5  -1    4.34    0.18
   1   5  -1    4.37    0.20
   1   5  -1    4.49    0.22
  -1  -5   1    4.44    0.19
  -1  -5   1    4.25    0.16
  -1  -5   1    4.34    0.18
  -1  -5   1    4.52    0.24
   0   5  -1    4.32    0.18
   0   5  -1    4.34    0.23
   0   5  -1    4.50    0.24
   0   5  -1    4.63    0.18
   0  -5   1    4.52    0.19
   0  -5   1    4.55    0.24
   0  -5   1    4.30    0.17
  -1   5  -1   15.14    0.53
  -1   5  -1   15.49    0.45
  -1   5  -1   15.81    0.45
  -1   5  -1   14.77    0.55
   1  -5   1   15.30    0.44
   1  -5   1   14.96    0.44
   1  -5   1   15.61    0.55
  -2   5  -1   28.58    0.77
  -2   5  -1   27.89    0.87
  -2   5  -1   24.50    0.89
  -2   5  -1   28.73    0.76
   2  -5   1   28.28    0.76
   2  -5   1   27.97    0.75
   2  -5   1   26.55    0.90
  -3   5  -1   15.56    0.48
  -3   5  -1   16.34    0.50
  -3   5  -1   16.38    0.59
  -3   5  -1   15.99    0.61
   3  -5   1   16.76    0.63
   3  -5   1   15.82    0.49
   3  -5   1   16.57    0.48
  -4   5  -1    4.38    0.22
  -4   5  -1    4.97    0.40
  -4   5  -1    4.87    0.35
  -4   5  -1    5.38    0.29
   4  -5   1    5.21    0.27
   4  -5   1    4.92    0.22
   4  -5   1    5.39    0.41
   7   4  -1    0.72    0.28
   7   4  -1    0.40    0.26
   7   4  -1    0.89    0.22
  -7  -4   1    0.51    0.28
  -7  -4   1    0.70    0.26
   6   4  -1    1.34    0.17
   6   4  -1    1.19    0.18
   6   4  -1    1.12    0.22
  -6  -4   1    1.27    0.22
  -6  -4   1    1.08    0.21
  -6  -4   1    1.06    0.13
   5   4  -1    0.17    0.10
   5   4  -1    0.15    0.14
   5   4  -1    0.27    0.09
  -5  -4   1    0.05    0.09
  -5  -4   1    0.18    0.09
  -5  -4   1    0.22    0.14
   4   4  -1    0.13    0.11
   4   4  -1    0.04    0.05
   4   4  -1    0.09    0.11
  -4  -4   1    0.09    0.08
  -4  -4   1    0.00    0.08
  -4  -4   1    0.01    0.10
   3   4  -1    0.28    0.03
   3   4  -1    0.28    0.09
   3   4  -1    0.31    0.09
  -3  -4   1    0.38    0.08
  -3  -4   1    0.29    0.07
  -3  -4   1    0.31    0.09
   2   4  -1   15.09    0.47
  -2  -4   1   16.02    0.47
  -2  -4   1   16.31    0.52
  -2  -4   1   14.97    0.48
   1   4  -1   23.55    0.65
   1   4  -1   22.62    0.65
  -1  -4   1   23.15    0.65
  -1  -4   1   23.78    0.65
  -1  -4   1   24.01    0.64
  -1  -4   1   23.31    0.73
   0   4  -1    1.33    0.13
   0   4  -1    1.53    0.09
   0   4  -1    1.40    0.10
   0   4  -1    1.44    0.13
   0  -4   1    1.44    0.09
   0  -4   1    1.62    0.10
   0  -4   1    1.59    0.14
  -1   4  -1   94.21    2.67
  -1   4  -1   95.05    2.54
  -1   4  -1   94.64    2.42
  -1   4  -1   92.70    2.42
   1  -4   1   94.85    2.42
   1  -4   1   90.87    2.67
   1  -4   1   93.43    2.42
  -2   4  -1    0.26    0.07
  -2   4  -1    0.24    0.09
  -2   4  -1    0.22    0.09
  -2   4  -1    0.27    0.05
   2  -4   1    0.27    0.06
   2  -4   1    0.37    0.11
   2  -4   1    0.27    0.05
  -3   4  -1   28.89    0.81
  -3   4  -1   29.22    0.93
  -3   4  -1   30.60    0.82
  -3   4  -1   28.49    0.90
   3  -4   1   29.51    0.81
   3  -4   1   29.17    0.93
   3  -4   1   28.63    0.81
  -4   4  -1    0.07    0.12
  -4   4  -1    0.31    0.13
  -4   4  -1    0.19    0.15
  -4   4  -1    0.24    0.07
   4  -4   1    0.18    0.11
   4  -4   1    0.29    0.15
   4  -4   1    0.30    0.07
  -5   4  -1    0.19    0.17
  -5   4  -1   -0.11    0.19
   5  -4   1    0.10    0.21
   5  -4   1   -0.01    0.17
   6   3  -1    3.59    0.30
   6   3  -1    2.77    0.30
  -6  -3   1    2.95    0.20
  -6  -3   1    2.67    0.30
  -6  -3   1    3.17    0.29
   5   3  -1    1.77    0.21
   5   3  -1    1.63    0.18
  -5  -3   1    1.62    0.20
  -5  -3   1    1.54    0.18
   4   3  -1    3.65    0.20
   4   3  -1    3.66    0.20
  -4  -3   1    3.72    0.20
  -4  -3   1    3.73    0.22
   3   3  -1   39.03    1.04
   3   3  -1   38.05    1.04
  -3  -3   1   38.52    1.04
  -3  -3   1   35.00    1.04
   2   3  -1  140.76    3.66
   2   3  -1  144.40    3.66
  -2  -3   1  141.02    3.66
  -2  -3   1  140.71    3.95
  -2  -3   1  140.99    3.66
   1   3  -1    7.88    0.26
   1   3  -1    8.23    0.26
  -1  -3   1    8.12    0.23
  -1  -3   1    8.20    0.26
  -1  -3   1    8.40    0.26
  -1  -3   1    8.34    0.30
   0   3  -1   30.38    0.82
   0   3  -1   30.07    0.87
   0   3  -1   30.78    0.92
   0   3  -1   30.98    0.82
   0  -3   1   31.33    0.92
   0  -3   1   31.47    0.82
   0  -3   1   31.32    0.82
  -1   3  -1    9.99    0.36
  -1   3  -1   10.99    0.31
  -1   3  -1   10.79    0.38
  -1   3  -1   11.00    0.31
   1  -3   1   11.29    0.38
   1  -3   1   11.07    0.31
   1  -3   1   11.32    0.31
  -2   3  -1    4.09    0.16
  -2   3  -1    4.26    0.16
  -2   3  -1    4.06    0.21
  -2   3  -1    4.35    0.21
   2  -3   1    4.06    0.15
   2  -3   1    4.38    0.21
   2  -3   1    4.28    0.16
  -3   3  -1    5.68    0.27
  -3   3  -1    5.79    0.22
  -3   3  -1    5.75    0.27
   3  -3   1    5.67    0.21
   3  -3   1    5.54    0.22
   3  -3   1    6.20    0.28
  -4   3  -1    0.09    0.10
  -4   3  -1    0.14    0.10
  -4   3  -1   -0.04    0.10
   4  -3   1   -0.02    0.09
   4  -3   1    0.08    0.06
   4  -3   1   -0.07    0.11
  -5   3  -1    4.70    0.32
  -5   3  -1    4.67    0.30
  -5   3  -1    4.51    0.31
   5  -3   1    4.83    0.29
   5  -3   1    5.04    0.32
   5  -3   1    4.67    0.23
   6   2  -1    0.54    0.17
   6   2  -1    0.60    0.19
  -6  -2   1    0.51    0.16
  -6  -2   1    0.37    0.10
  -6  -2   1    0.65    0.18
   5   2  -1    1.16    0.16
   5   2  -1    1.11    0.16
  -5  -2   1    1.02    0.13
  -5  -2   1    0.99    0.16
  -5  -2   1    0.92    0.14
   4   2  -1   -0.02    0.09
   4   2  -1    0.07    0.09
  -4  -2   1    0.01    0.08
  -4  -2   1    0.02    0.09
   3   2  -1   10.65    0.36
   3   2  -1   11.37    0.37
  -3  -2   1   11.79    0.37
  -3  -2   1   10.44    0.35
   2   2  -1  115.08    3.05
   2   2  -1  118.20    3.05
  -2  -2   1  118.79    3.05
  -2  -2   1  119.05    3.05
   1   2  -1  153.42    3.93
  -1  -2   1  153.46    3.93
  -1  -2   1  152.10    3.93
   0   2  -1   89.37    2.39
   0   2  -1   95.88    2.59
   0   2  -1   98.80    2.45
   0   2  -1   89.68    2.39
   0  -2   1   88.38    2.38
   0  -2   1   89.85    2.38
   0  -2   1   97.05    2.59
  -1   2  -1    1.63    0.11
  -1   2  -1    1.57    0.07
  -1   2  -1    1.55    0.11
  -1   2  -1    1.28    0.07
   1  -2   1    1.42    0.07
   1  -2   1    1.24    0.10
   1  -2   1    1.42    0.07
  -2   2  -1   71.17    1.93
  -2   2  -1   72.90    1.85
  -2   2  -1   71.44    1.85
  -2   2  -1   70.79    2.02
   2  -2   1   70.63    1.85
   2  -2   1   71.44    2.02
   2  -2   1   71.79    1.85
  -3   2  -1   33.81    0.89
  -3   2  -1   32.66    0.89
  -3   2  -1   31.87    0.97
  -3   2  -1   31.74    0.94
   3  -2   1   32.95    0.97
   3  -2   1   32.16    0.88
   3  -2   1   32.16    0.89
  -4   2  -1    0.08    0.09
  -4   2  -1    0.15    0.08
  -4   2  -1    0.02    0.09
  -4   2  -1    0.04    0.06
   4  -2   1   -0.04    0.09
   4  -2   1   -0.06    0.08
   4  -2   1    0.13    0.07
  -5   2  -1   17.14    0.57
  -5   2  -1   17.43    0.58
  -5   2  -1   16.51    0.61
  -5   2  -1   17.96    0.55
   5  -2   1   17.29    0.54
   5  -2   1   17.41    0.57
   6  -2   1    3.43    0.35
   6  -2   1    3.68    0.24
   6   1  -1    8.33    0.42
   6   1  -1    8.98    0.42
  -6  -1   1    9.37    0.44
  -6  -1   1    9.60    0.35
  -6  -1   1    9.41    0.41
   5   1  -1    2.00    0.20
   5   1  -1    2.19    0.18
  -5  -1   1    2.10    0.21
  -5  -1   1    1.85    0.15
  -5  -1   1    2.21    0.19
   4   1  -1   41.13    1.19
   4   1  -1   43.88    1.20
  -4  -1   1   44.18    1.24
  -4  -1   1   44.38    1.20
  -4  -1   1   41.93    1.19
   3   1  -1   20.58    0.60
   3   1  -1   20.77    0.60
  -3  -1   1   20.05    0.60
  -3  -1   1   21.04    0.60
   2   1  -1  112.77    2.92
   2   1  -1  112.24    2.92
  -2  -1   1  115.10    2.92
  -2  -1   1  111.89    2.92
   1   1  -1   54.45    1.41
   1   1  -1   55.01    1.41
  -1  -1   1   53.58    1.41
  -1  -1   1   55.07    1.41
   0   1  -1    3.22    0.11
   0   1  -1    3.97    0.13
   0   1  -1    3.73    0.11
   0  -1   1    3.83    0.14
   0  -1   1    3.95    0.11
   0  -1   1    4.03    0.11
  -1   1  -1   81.03    2.07
  -1   1  -1   83.74    2.22
  -1   1  -1   81.12    2.08
  -1   1  -1   71.54    2.10
   1  -1   1   82.81    2.22
   1  -1   1   78.35    2.05
   1  -1   1   80.27    2.08
  -2   1  -1   42.02    1.10
  -2   1  -1   43.34    1.10
  -2   1  -1   43.81    1.15
  -2   1  -1   40.94    1.18
   2  -1   1   39.11    1.18
   2  -1   1   41.26    1.10
   2  -1   1   41.69    1.10
  -3   1  -1  180.83    4.69
  -3   1  -1  186.37    4.69
  -3   1  -1  185.95    5.05
  -3   1  -1  181.17    4.80
   3  -1   1  183.60    4.69
   3  -1   1  178.65    5.05
   3  -1   1  179.71    4.69
  -4   1  -1    0.28    0.10
  -4   1  -1    0.25    0.07
  -4   1  -1    0.11    0.07
  -4   1  -1    0.19    0.10
   4  -1   1    0.22    0.07
   4  -1   1    0.14    0.08
   4  -1   1    0.26    0.06
  -5   1  -1    5.68    0.24
  -5   1  -1    5.67    0.29
  -5   1  -1    5.41    0.25
  -5   1  -1    5.67    0.28
   5  -1   1    5.49    0.27
   5  -1   1    5.39    0.24
  -6   1  -1   14.37    0.52
   6  -1   1   14.42    0.52
   6  -1   1   15.17    0.57
   6   0  -1   -0.09    0.13
  -6   0   1    0.09    0.13
  -6   0   1    0.22    0.16
  -6   0   1    0.16    0.10
   5   0  -1    8.60    0.35
   5   0  -1    7.76    0.35
  -5   0   1    8.06    0.32
  -5   0   1    8.48    0.35
  -5   0   1    8.98    0.37
   4   0  -1   43.86    1.22
   4   0  -1   43.52    1.22
  -4   0   1   43.82    1.22
  -4   0   1   43.97    1.22
  -4   0   1   45.25    1.27
   3   0  -1    3.43    0.17
   3   0  -1    3.34    0.17
  -3   0   1    3.05    0.15
  -3   0   1    3.30    0.14
  -3   0   1    3.23    0.16
  -3   0   1    3.22    0.17
   2   0  -1  284.09    7.45
   2   0  -1  285.92    7.45
  -2   0   1  288.25    7.32
  -2   0   1  305.22    7.53
  -2   0   1  269.39    7.93
  -2   0   1  286.78    7.44
   1   0  -1  391.37    9.99
   1   0  -1  357.58   10.05
   1   0  -1  391.75    9.99
  -1   0   1  404.66   10.06
  -1   0   1  386.24    9.99
  -1   0   1  387.30    9.99
  -1   0  -1    0.71    0.07
  -1   0  -1    0.57    0.05
  -1   0  -1    0.61    0.05
   1   0   1    0.67    0.05
   1   0   1    0.63    0.05
   1   0   1    0.64    0.04
  -2   0  -1   -0.02    0.04
  -2   0  -1   -0.01    0.02
  -2   0  -1   -0.08    0.04
  -2   0  -1   -0.05    0.04
   2   0   1   -0.05    0.04
   2   0   1   -0.05    0.02
   2   0   1   -0.07    0.04
  -3   0  -1   62.08    1.67
  -3   0  -1   61.42    1.63
  -3   0  -1   63.27    1.64
  -3   0  -1   62.27    1.73
   3   0   1   61.80    1.63
   3   0   1   60.50    1.63
  -4   0  -1    2.84    0.13
  -4   0  -1    2.58    0.17
  -4   0  -1    2.63    0.17
  -4   0  -1    2.64    0.15
   4   0   1    2.55    0.18
   4   0   1    2.73    0.16
  -5   0  -1    0.35    0.06
  -5   0  -1    0.28    0.11
  -5   0  -1    0.44    0.09
   5   0   1    0.40    0.10
   5   0   1    0.59    0.14
  -6   0  -1    0.46    0.17
  -6   0  -1    0.53    0.13
   6   0   1    0.53    0.19
   6   0   1    0.36    0.14
   6  -1  -1    0.87    0.16
   6  -1  -1    0.58    0.20
  -6   1   1    0.73    0.14
  -6   1   1    0.84    0.16
   5  -1  -1  110.77    2.99
   5  -1  -1  112.46    2.99
  -5   1   1  114.35    3.00
  -5   1   1  113.91    3.04
   4  -1  -1   30.90    0.91
   4  -1  -1   32.38    0.91
  -4   1   1   31.74    0.92
  -4   1   1   32.15    0.91
  -4   1   1   32.53    0.96
   3  -1  -1   57.96    1.54
   3  -1  -1   57.65    1.65
   3  -1  -1   57.42    1.54
  -3   1   1   58.05    1.65
  -3   1   1   57.94    1.56
  -3   1   1   57.73    1.54
   2  -1  -1   78.57    2.06
   2  -1  -1   77.11    2.22
  -2   1   1   78.06    2.06
  -2   1   1   84.03    2.10
  -2   1   1   78.28    2.22
   1  -1  -1    8.91    0.28
   1  -1  -1    8.49    0.26
  -1   1   1    7.83    0.25
  -1   1   1    9.49    0.28
  -1   1   1    8.81    0.26
   0  -1  -1   -0.47    0.03
   0  -1  -1   -0.44    0.04
   0  -1  -1   -0.50    0.03
   0   1   1   -0.42    0.04
   0   1   1   -0.40    0.03
  -1  -1  -1   11.59    0.35
  -1  -1  -1   11.95    0.34
  -1  -1  -1   11.96    0.35
  -1  -1  -1   12.18    0.34
   1   1   1   12.12    0.34
   1   1   1   11.56    0.35
   1   1   1   12.16    0.35
   1   1   1   12.50    0.35
  -2  -1  -1   16.26    0.45
  -2  -1  -1   15.76    0.45
   2   1   1   15.24    0.44
   2   1   1   15.39    0.44
  -3  -1  -1    9.39    0.27
  -3  -1  -1    9.39    0.31
  -3  -1  -1    8.95    0.31
   3   1   1    9.62    0.31
  -4  -1  -1   53.20    1.44
  -4  -1  -1   53.78    1.48
   4   1   1   52.87    1.44
  -5  -1  -1   18.38    0.57
   5   1   1   17.13    0.57
   5   1   1   16.96    0.56
  -6  -1  -1    2.08    0.24
   6   1   1    2.31    0.26
   6   1   1    2.23    0.25
  -7  -1  -1    1.54    0.23
   7   1   1    1.60    0.25
   6  -2  -1   11.30    0.51
   6  -2  -1   11.36    0.47
  -6   2   1   10.69    0.48
  -6   2   1   11.64    0.49
  -6   2   1   11.43    0.46
   5  -2  -1    5.32    0.33
   5  -2  -1    6.00    0.27
  -5   2   1    5.32    0.30
  -5   2   1    6.16    0.28
  -5   2   1    5.78    0.30
  -5   2   1    5.64    0.33
   4  -2  -1    8.04    0.32
   4  -2  -1    8.44    0.31
   4  -2  -1    8.58    0.34
  -4   2   1    8.00    0.33
  -4   2   1    8.02    0.32
  -4   2   1    7.03    0.29
  -4   2   1    8.12    0.33
   3  -2  -1   10.71    0.35
   3  -2  -1   10.23    0.37
   3  -2  -1   10.42    0.35
  -3   2   1   10.56    0.35
  -3   2   1   10.41    0.37
  -3   2   1   10.63    0.36
  -3   2   1   10.37    0.35
   2  -2  -1    0.41    0.06
   2  -2  -1    0.52    0.07
   2  -2  -1    0.34    0.06
  -2   2   1    0.43    0.07
  -2   2   1    0.39    0.06
  -2   2   1    0.34    0.06
   1  -2  -1  492.53   12.76
   1  -2  -1  482.92   13.72
   1  -2  -1  506.90   12.76
  -1   2   1  479.99   13.78
  -1   2   1  492.35   12.69
  -1   2   1  505.21   12.98
   0  -2  -1  971.01   25.57
   0  -2  -1  924.79   26.56
   0  -2  -1  968.36   24.58
   0   2   1  933.65   26.59
   0   2   1 1000.00   24.59
  -1  -2  -1   62.82    1.62
  -1  -2  -1   62.10    1.74
  -1  -2  -1   62.81    1.62
  -1  -2  -1   63.27    1.67
   1   2   1   61.91    1.62
   1   2   1   60.28    1.74
   1   2   1   63.34    1.62
   1   2   1   61.05    1.67
  -2  -2  -1  399.20   11.26
  -2  -2  -1  415.44   10.50
  -2  -2  -1  399.76   10.48
   2   2   1  396.74   10.46
   2   2   1  403.48   10.87
   2   2   1  413.61   10.49
  -3  -2  -1   27.41    0.77
  -3  -2  -1   27.99    0.77
  -3  -2  -1   26.62    0.76
   3   2   1   26.50    0.76
   3   2   1   26.99    0.78
   3   2   1   27.02    0.76
  -4  -2  -1   62.27    1.72
  -4  -2  -1   65.72    1.78
  -4  -2  -1   64.03    1.73
  -4  -2  -1   66.28    1.78
   4   2   1   61.65    1.72
   4   2   1   64.12    1.72
  -5  -2  -1   31.97    0.93
  -5  -2  -1   32.06    0.94
   5   2   1   31.95    0.93
   5   2   1   31.04    0.93
  -6  -2  -1   20.08    0.68
  -6  -2  -1   20.35    0.67
   6   2   1   18.93    0.67
   6   2   1   20.08    0.67
  -7  -2  -1    5.57    0.38
   7   2   1    5.15    0.40
   7   2   1    5.65    0.41
   7   2   1    6.02    0.39
   5  -3  -1    8.89    0.35
   5  -3  -1    9.01    0.41
  -5   3   1    8.27    0.42
  -5   3   1    8.96    0.43
  -5   3   1    8.74    0.40
   4  -3  -1   42.79    1.29
   4  -3  -1   43.54    1.19
   4  -3  -1   43.37    1.20
  -4   3   1   42.47    1.24
  -4   3   1   42.08    1.29
  -4   3   1   42.58    1.20
   3  -3  -1    6.70    0.26
   3  -3  -1    6.83    0.27
   3  -3  -1    6.86    0.30
  -3   3   1    6.88    0.29
  -3   3   1    6.47    0.30
  -3   3   1    7.23    0.27
   2  -3  -1   15.42    0.47
   2  -3  -1   16.37    0.53
   2  -3  -1   16.20    0.47
  -2   3   1   15.52    0.53
  -2   3   1   15.53    0.47
  -2   3   1   15.63    0.47
  -2   3   1   16.03    0.50
   1  -3  -1    4.47    0.17
   1  -3  -1    5.02    0.21
   1  -3  -1    4.59    0.17
  -1   3   1    4.55    0.19
  -1   3   1    4.54    0.17
  -1   3   1    4.24    0.20
  -1   3   1    4.59    0.17
   0  -3  -1  210.03    5.41
   0  -3  -1  203.16    5.64
   0  -3  -1  217.49    5.81
   0  -3  -1  205.02    5.40
   0   3   1  205.13    5.40
   0   3   1  216.86    5.81
  -1  -3  -1   13.85    0.41
  -1  -3  -1   13.94    0.40
  -1  -3  -1   13.59    0.41
  -1  -3  -1   14.27    0.44
   1   3   1   14.23    0.44
   1   3   1   13.47    0.41
   1   3   1   14.73    0.40
   1   3   1   13.97    0.41
  -2  -3  -1   87.81    2.34
  -2  -3  -1   85.86    2.28
  -2  -3  -1   88.56    2.28
  -2  -3  -1   85.83    2.44
   2   3   1   88.81    2.28
   2   3   1   88.41    2.28
   2   3   1   85.54    2.34
  -3  -3  -1   46.66    1.31
  -3  -3  -1   42.12    1.25
  -3  -3  -1   47.33    1.26
   3   3   1   47.44    1.26
   3   3   1   48.21    1.28
   3   3   1   45.49    1.26
  -4  -3  -1    7.65    0.30
  -4  -3  -1    8.00    0.32
  -4  -3  -1    7.81    0.26
   4   3   1    8.07    0.31
   4   3   1    7.85    0.29
   4   3   1    7.57    0.30
  -5  -3  -1   12.32    0.46
  -5  -3  -1   12.93    0.39
  -5  -3  -1   13.38    0.47
  -5  -3  -1   13.02    0.39
   5   3   1   13.32    0.46
   5   3   1   12.50    0.46
   5   3   1   12.28    0.46
  -6  -3  -1   14.52    0.55
  -6  -3  -1   14.42    0.56
   6   3   1   14.93    0.54
   6   3   1   13.84    0.55
   6   3   1   14.89    0.55
  -7  -3  -1   21.01    0.76
   7   3   1   21.39    0.77
   7   3   1   19.71    0.72
   7   3   1   21.09    0.76
   5  -4  -1    4.20    0.40
   5  -4  -1    3.97    0.35
   5  -4  -1    4.08    0.22
  -5   4   1    4.02    0.39
  -5   4   1    3.49    0.24
   4  -4  -1   11.91    0.42
   4  -4  -1   12.80    0.46
   4  -4  -1   13.15    0.52
  -4   4   1   11.90    0.42
  -4   4   1   12.57    0.45
  -4   4   1   12.73    0.52
  -4   4   1   11.72    0.48
   3  -4  -1    9.11    0.38
   3  -4  -1    8.22    0.30
   3  -4  -1    8.37    0.31
  -3   4   1    8.31    0.33
  -3   4   1    8.27    0.36
  -3   4   1    8.31    0.35
  -3   4   1    8.09    0.30
   2  -4  -1   12.61    0.46
   2  -4  -1   12.98    0.40
   2  -4  -1   12.24    0.40
  -2   4   1   12.83    0.41
  -2   4   1   12.76    0.40
  -2   4   1   12.35    0.43
  -2   4   1   11.94    0.45
   1  -4  -1    4.47    0.18
   1  -4  -1    4.46    0.19
   1  -4  -1    4.31    0.23
  -1   4   1    4.40    0.18
  -1   4   1    4.31    0.18
  -1   4   1    4.29    0.20
  -1   4   1    4.44    0.22
   0  -4  -1    4.56    0.18
   0  -4  -1    4.28    0.17
   0  -4  -1    4.04    0.17
   0  -4  -1    4.17    0.21
   0   4   1    3.99    0.21
   0   4   1    4.17    0.17
   0   4   1    4.24    0.17
  -1  -4  -1   16.25    0.47
  -1  -4  -1   17.20    0.49
  -1  -4  -1   17.60    0.54
   1   4   1   15.49    0.53
   1   4   1   15.98    0.48
  -2  -4  -1   98.65    2.62
  -2  -4  -1  101.91    2.68
  -2  -4  -1   99.10    2.82
  -2  -4  -1   99.13    2.62
   2   4   1   99.17    2.62
   2   4   1  100.69    2.82
   2   4   1  102.04    2.62
   2   4   1  100.31    2.67
  -3  -4  -1   61.39    1.74
  -3  -4  -1   60.64    1.64
  -3  -4  -1   61.70    1.64
   3   4   1   59.85    1.64
   3   4   1   59.85    1.64
   3   4   1   62.11    1.65
  -4  -4  -1   -0.06    0.10
  -4  -4  -1   -0.11    0.10
  -4  -4  -1    0.04    0.06
   4   4   1    0.03    0.06
   4   4   1    0.22    0.11
   4   4   1    0.04    0.10
  -5  -4  -1   10.03    0.40
  -5  -4  -1    9.48    0.33
  -5  -4  -1    9.73    0.41
   5   4   1   10.12    0.37
   5   4   1    9.30    0.40
   5   4   1   10.48    0.41
  -6  -4  -1    0.82    0.10
  -6  -4  -1    0.91    0.19
  -6  -4  -1    0.89    0.10
  -6  -4  -1    0.87    0.20
   6   4   1    0.71    0.19
   6   4   1    0.75    0.16
   6   4   1    1.12    0.20
  -7  -4  -1   28.42    0.97
   7   4   1   29.83    0.98
   7   4   1   27.21    0.97
   7   4   1   29.40    0.96
   4  -5  -1    0.09    0.19
   4  -5  -1    0.07    0.16
   4  -5  -1    0.14    0.09
  -4   5   1    0.21    0.16
  -4   5   1    0.07    0.19
  -4   5   1    0.38    0.10
  -4   5   1    0.10    0.14
   3  -5  -1    6.92    0.31
   3  -5  -1    7.19    0.36
  -3   5   1    7.00    0.34
  -3   5   1    6.57    0.26
  -3   5   1    7.12    0.36
   2  -5  -1    0.11    0.06
   2  -5  -1    0.14    0.10
   2  -5  -1   -0.05    0.09
  -2   5   1   -0.02    0.09
  -2   5   1   -0.02    0.10
  -2   5   1   -0.01    0.08
  -2   5   1   -0.12    0.05
   1  -5  -1   49.98    1.46
   1  -5  -1   49.00    1.31
   1  -5  -1   47.99    1.31
  -1   5   1   46.62    1.38
  -1   5   1   48.45    1.46
  -1   5   1   50.34    1.32
  -1   5   1   48.91    1.32
   0  -5  -1    8.01    0.33
   0  -5  -1    7.98    0.28
   0  -5  -1    7.30    0.28
   0  -5  -1    8.12    0.29
   0   5   1    7.38    0.33
   0   5   1    7.97    0.28
   0   5   1    7.61    0.31
   0   5   1    7.96    0.27
  -1  -5  -1    2.21    0.17
  -1  -5  -1    2.05    0.13
  -1  -5  -1    1.98    0.12
  -1  -5  -1    2.00    0.14
   1   5   1    2.16    0.16
   1   5   1    2.17    0.14
  -2  -5  -1  201.18    5.05
  -2  -5  -1  191.23    5.22
  -2  -5  -1  198.38    5.46
  -2  -5  -1  190.64    5.05
   2   5   1  196.54    5.05
   2   5   1  194.24    5.05
   2   5   1  196.39    5.46
  -3  -5  -1   15.29    0.50
  -3  -5  -1   15.02    0.50
  -3  -5  -1   15.18    0.52
   3   5   1   15.68    0.51
   3   5   1   15.28    0.50
   3   5   1   15.49    0.44
  -4  -5  -1    2.34    0.18
  -4  -5  -1    2.18    0.17
  -4  -5  -1    1.94    0.20
   4   5   1    2.25    0.21
   4   5   1    2.16    0.14
   4   5   1    2.02    0.20
  -5  -5  -1    1.76    0.19
  -5  -5  -1    1.89    0.24
  -5  -5  -1    1.94    0.17
   5   5   1    1.65    0.19
   5   5   1    2.07    0.17
   5   5   1    1.65    0.19
  -6  -5  -1   -0.20    0.16
  -6  -5  -1   -0.01    0.09
  -6  -5  -1   -0.03    0.18
   6   5   1    0.17    0.19
   6   5   1    0.08    0.13
   6   5   1   -0.05    0.18
  -7  -5  -1    1.80    0.30
   7   5   1    1.90    0.32
   7   5   1    1.89    0.32
   7   5   1    1.72    0.24
   3  -6  -1    1.13    0.21
   3  -6  -1    0.80    0.17
   3  -6  -1    0.95    0.12
  -3   6   1    0.94    0.21
  -3   6   1    1.04    0.17
  -3   6   1    0.72    0.11
   2  -6  -1    0.34    0.12
   2  -6  -1    0.24    0.14
   2  -6  -1    0.23    0.07
  -2   6   1    0.03    0.13
  -2   6   1    0.16    0.10
  -2   6   1    0.06    0.07
  -2   6   1    0.10    0.11
   1  -6  -1   30.21    0.86
   1  -6  -1   29.67    0.98
   1  -6  -1   30.65    0.85
  -1   6   1   29.57    0.93
  -1   6   1   30.37    0.86
  -1   6   1   29.88    0.98
  -1   6   1   30.93    0.86
   0  -6  -1   20.29    0.62
   0  -6  -1   20.94    0.61
   0  -6  -1   20.33    0.63
   0  -6  -1   20.88    0.70
   0   6   1   21.22    0.62
   0   6   1   19.33    0.66
   0   6   1   21.82    0.62
   0   6   1   20.23    0.70
  -1  -6  -1    0.84    0.11
  -1  -6  -1    0.64    0.08
  -1  -6  -1    0.58    0.09
  -1  -6  -1    0.52    0.11
   1   6   1    0.73    0.12
   1   6   1    0.59    0.10
   1   6   1    0.81    0.10
  -2  -6  -1   26.35    0.82
  -2  -6  -1   24.54    0.71
  -2  -6  -1   25.74    0.75
   2   6   1   24.90    0.75
   2   6   1   25.14    0.81
  -3  -6  -1    0.04    0.11
  -3  -6  -1    0.13    0.10
  -3  -6  -1   -0.05    0.10
   3   6   1    0.04    0.10
   3   6   1    0.10    0.12
  -4  -6  -1    2.38    0.22
  -4  -6  -1    2.12    0.20
  -4  -6  -1    2.28    0.22
   4   6   1    2.24    0.23
   4   6   1    2.29    0.22
   4   6   1    2.32    0.12
  -5  -6  -1   35.73    1.04
  -5  -6  -1   32.41    1.03
  -5  -6  -1   34.97    1.05
   5   6   1   35.57    1.05
   5   6   1   32.59    1.04
   5   6   1   34.37    0.97
  -6  -6  -1    4.78    0.33
  -6  -6  -1    4.51    0.38
  -6  -6  -1    4.40    0.27
   6   6   1    4.06    0.38
   6   6   1    4.63    0.39
   6   6   1    4.84    0.27
  -7  -6  -1   12.20    0.66
  -7  -6  -1   11.48    0.56
   7   6   1   12.56    0.66
   7   6   1   11.99    0.65
   2  -7  -1    0.18    0.15
   2  -7  -1    0.17    0.18
   2  -7  -1   -0.03    0.09
  -2   7   1    0.09    0.14
  -2   7   1    0.12    0.16
   1  -7  -1   -0.09    0.12
   1  -7  -1    0.00    0.12
   1  -7  -1   -0.05    0.12
   1  -7  -1   -0.05    0.07
  -1   7   1   -0.05    0.12
  -1   7   1    0.04    0.07
  -1   7   1    0.00    0.09
  -1   7   1    0.13    0.12
   0  -7  -1    6.25    0.33
   0  -7  -1    6.04    0.29
   0  -7  -1    6.19    0.28
   0  -7  -1    6.45    0.25
   0   7   1    6.07    0.31
   0   7   1    5.91    0.32
   0   7   1    6.12    0.28
   0   7   1    6.11    0.26
  -1  -7  -1    2.15    0.15
  -1  -7  -1    2.36    0.21
  -1  -7  -1    2.00    0.19
  -1  -7  -1    2.21    0.17
   1   7   1    1.96    0.21
   1   7   1    2.50    0.16
   1   7   1    2.08    0.19
  -2  -7  -1    0.13    0.10
  -2  -7  -1    0.18    0.12
  -2  -7  -1    0.18    0.09
  -2  -7  -1    0.14    0.06
   2   7   1    0.11    0.09
   2   7   1    0.11    0.09
   2   7   1    0.04    0.11
  -3  -7  -1   -0.05    0.10
  -3  -7  -1    0.00    0.11
  -3  -7  -1   -0.09    0.12
   3   7   1   -0.01    0.10
   3   7   1   -0.03    0.12
  -4  -7  -1   11.09    0.44
  -4  -7  -1   10.85    0.45
  -4  -7  -1   10.35    0.44
   4   7   1   10.69    0.43
   4   7   1   10.09    0.43
  -5  -7  -1    4.41    0.30
  -5  -7  -1    3.98    0.28
  -5  -7  -1    4.15    0.29
   5   7   1    4.41    0.17
   5   7   1    3.85    0.33
   5   7   1    3.77    0.35
  -6  -7  -1    2.35    0.30
  -6  -7  -1    2.49    0.32
  -6  -7  -1    2.59    0.29
   6   7   1    2.34    0.32
   6   7   1    2.15    0.30
   1  -8  -1    1.51    0.20
   1  -8  -1    1.58    0.22
   1  -8  -1    1.84    0.17
   1  -8  -1    1.77    0.20
  -1   8   1    1.86    0.18
  -1   8   1    1.69    0.22
  -1   8   1    1.88    0.22
  -1   8   1    1.91    0.25
   0  -8  -1    0.72    0.15
   0  -8  -1    1.06    0.18
   0  -8  -1    0.72    0.15
   0   8   1    0.81    0.15
   0   8   1    1.31    0.15
   0   8   1    0.97    0.17
  -1  -8  -1   11.82    0.46
  -1  -8  -1   11.83    0.41
  -1  -8  -1   11.39    0.42
  -1  -8  -1   12.11    0.50
   1   8   1   11.57    0.49
   1   8   1   11.34    0.46
   1   8   1   11.73    0.49
   1   8   1   12.53    0.43
  -2  -8  -1   33.17    0.93
  -2  -8  -1   34.61    1.10
  -2  -8  -1   33.76    1.00
  -2  -8  -1   34.17    0.99
   2   8   1   32.32    1.00
   2   8   1   34.11    1.00
  -3  -8  -1    2.39    0.23
  -3  -8  -1    2.00    0.25
   3   8   1    2.70    0.24
  -4  -8  -1    0.28    0.18
  -4  -8  -1    0.23    0.16
  -4  -8  -1    0.29    0.16
   4   8   1    0.00    0.15
   4   8   1    0.13    0.18
  -5  -8  -1    0.60    0.24
  -5  -8  -1    1.26    0.22
  -5  -8  -1    0.91    0.23
   5   8   1    1.08    0.24
  -6  -8  -1    6.93    0.44
  -6  -8  -1    6.87    0.52
  -6  -8  -1    7.04    0.46
   6   8   1    7.09    0.53
   0  -9  -1    0.41    0.17
   0  -9  -1    0.69    0.18
   0  -9  -1    0.82    0.21
   0  -9  -1    0.81    0.13
   0   9   1    0.53    0.20
  -1  -9  -1    0.92    0.14
  -1  -9  -1    0.80    0.13
  -1  -9  -1    0.95    0.20
  -1  -9  -1    1.09    0.18
   1   9   1    0.94    0.13
   1   9   1    0.97    0.21
  -2  -9  -1   25.83    0.91
  -2  -9  -1   25.72    0.83
  -2  -9  -1   25.20    0.79
  -2  -9  -1   24.47    0.71
   2   9   1   24.30    0.87
   2   9   1   25.72    0.80
  -3  -9  -1   14.26    0.55
  -3  -9  -1   14.03    0.59
  -3  -9  -1   12.41    0.59
   3   9   1   13.46    0.53
  -4  -9  -1    4.22    0.36
  -4  -9  -1    3.89    0.34
  -4  -9  -1    3.66    0.37
   4   9   1    3.83    0.35
   3   9  -2   25.60    0.87
  -3  -9   2   25.05    0.82
  -3  -9   2   24.75    0.77
  -3  -9   2   24.70    0.94
   2   9  -2   15.17    0.64
  -2  -9   2   15.93    0.66
  -2  -9   2   14.86    0.57
   5   8  -2    8.52    0.47
  -5  -8   2    9.74    0.48
  -5  -8   2    8.67    0.49
  -5  -8   2    9.59    0.54
   4   8  -2    2.34    0.26
  -4  -8   2    2.11    0.25
  -4  -8   2    3.24    0.33
  -4  -8   2    3.16    0.32
   3   8  -2    3.78    0.28
   3   8  -2    3.12    0.31
   3   8  -2    3.45    0.23
  -3  -8   2    4.19    0.32
  -3  -8   2    3.74    0.24
  -3  -8   2    3.98    0.29
   2   8  -2    3.12    0.19
   2   8  -2    3.15    0.25
   2   8  -2    2.80    0.26
  -2  -8   2    3.05    0.27
  -2  -8   2    3.10    0.17
  -2  -8   2    3.49    0.27
   1   8  -2    1.79    0.22
   1   8  -2    2.09    0.15
  -1  -8   2    2.04    0.22
  -1  -8   2    1.85    0.14
  -1  -8   2    1.80    0.15
  -1  -8   2    1.82    0.14
  -1  -8   2    1.65    0.19
   0   8  -2    1.59    0.24
   0   8  -2    1.60    0.15
   0   8  -2    1.47    0.16
   0  -8   2    2.09    0.20
   0  -8   2    1.53    0.13
   0  -8   2    1.02    0.19
   0  -8   2    1.51    0.17
   0  -8   2    1.56    0.18
   6   7  -2   -0.06    0.27
   6   7  -2    0.00    0.19
  -6  -7   2    0.22    0.26
  -6  -7   2   -0.05    0.18
  -6  -7   2    0.08    0.21
   5   7  -2    3.72    0.33
  -5  -7   2    3.90    0.35
  -5  -7   2    3.56    0.34
  -5  -7   2    3.91    0.33
   4   7  -2   23.13    0.75
  -4  -7   2   23.41    0.81
  -4  -7   2   23.21    0.74
  -4  -7   2   22.52    0.77
   3   7  -2    8.48    0.34
   3   7  -2    8.90    0.37
  -3  -7   2    8.71    0.41
  -3  -7   2    9.16    0.39
  -3  -7   2    8.28    0.34
   2   7  -2    2.04    0.19
   2   7  -2    2.09    0.15
   2   7  -2    1.93    0.19
  -2  -7   2    2.10    0.21
  -2  -7   2    1.90    0.20
  -2  -7   2    1.68    0.14
   1   7  -2    5.02    0.28
   1   7  -2    4.91    0.25
   1   7  -2    4.94    0.22
  -1  -7   2    5.03    0.24
  -1  -7   2    4.91    0.30
  -1  -7   2    4.71    0.19
  -1  -7   2    4.75    0.20
  -1  -7   2    4.73    0.20
   0   7  -2   28.34    0.94
   0   7  -2   29.85    0.82
   0   7  -2   29.11    0.81
   0  -7   2   29.39    0.98
   0  -7   2   29.15    0.81
  -1   7  -2    0.06    0.15
  -1   7  -2    0.06    0.09
  -1   7  -2   -0.01    0.06
   1  -7   2   -0.20    0.15
   1  -7   2   -0.04    0.06
   1  -7   2    0.09    0.06
  -2   7  -2    5.19    0.40
  -2   7  -2    5.20    0.17
   2  -7   2    5.39    0.44
   6   6  -2    8.44    0.50
   6   6  -2    8.30    0.48
  -6  -6   2    7.63    0.44
  -6  -6   2    7.82    0.42
  -6  -6   2    8.31    0.48
   5   6  -2    0.85    0.20
   5   6  -2    0.32    0.17
  -5  -6   2    0.25    0.15
  -5  -6   2    0.24    0.17
  -5  -6   2    0.29    0.17
   4   6  -2    4.10    0.27
   4   6  -2    4.75    0.29
  -4  -6   2    4.50    0.28
  -4  -6   2    4.63    0.29
  -4  -6   2    4.52    0.27
   3   6  -2   36.41    1.01
   3   6  -2   36.34    1.01
  -3  -6   2   32.64    1.09
  -3  -6   2   33.03    0.99
  -3  -6   2   35.87    1.00
   2   6  -2    2.70    0.19
   2   6  -2    2.80    0.16
   2   6  -2    2.60    0.18
  -2  -6   2    3.11    0.19
  -2  -6   2    2.92    0.15
  -2  -6   2    2.78    0.21
   1   6  -2    8.27    0.30
   1   6  -2    8.58    0.29
   1   6  -2    7.85    0.34
  -1  -6   2    8.11    0.27
  -1  -6   2    8.60    0.30
  -1  -6   2    8.35    0.28
  -1  -6   2    8.67    0.38
  -1  -6   2    8.58    0.27
   0   6  -2   42.75    1.12
   0   6  -2   41.69    1.12
   0   6  -2   39.41    1.23
   0  -6   2   42.79    1.12
   0  -6   2   42.36    1.31
  -1   6  -2    5.78    0.20
  -1   6  -2    5.67    0.21
  -1   6  -2    5.20    0.30
   1  -6   2    5.58    0.19
   1  -6   2    5.42    0.20
   1  -6   2    5.74    0.32
  -2   6  -2    1.02    0.09
  -2   6  -2    0.80    0.08
   2  -6   2    0.84    0.19
   2  -6   2    0.70    0.08
   2  -6   2    0.94    0.07
  -3   6  -2    7.90    0.25
  -3   6  -2    8.10    0.45
  -3   6  -2    8.13    0.24
   3  -6   2    7.84    0.50
   7   5  -2    1.14    0.21
   7   5  -2    1.18    0.26
   7   5  -2    1.77    0.35
  -7  -5   2    0.74    0.33
  -7  -5   2    1.37    0.26
  -7  -5   2    1.06    0.21
   6   5  -2    2.88    0.35
   6   5  -2    2.18    0.27
  -6  -5   2    2.35    0.27
  -6  -5   2    2.47    0.27
  -6  -5   2    2.44    0.28
   5   5  -2    0.12    0.14
   5   5  -2   -0.01    0.06
   5   5  -2    0.04    0.06
   5   5  -2   -0.05    0.11
  -5  -5   2   -0.08    0.14
  -5  -5   2    0.04    0.15
  -5  -5   2    0.02    0.11
   4   5  -2    2.06    0.18
   4   5  -2    2.17    0.20
  -4  -5   2    1.99    0.20
  -4  -5   2    1.79    0.17
  -4  -5   2    2.00    0.20
   3   5  -2   11.63    0.41
  -3  -5   2   12.05    0.41
  -3  -5   2   12.15    0.45
   2   5  -2   11.41    0.38
   2   5  -2   11.08    0.37
  -2  -5   2   11.85    0.38
  -2  -5   2   11.44    0.43
  -2  -5   2   11.10    0.37
   1   5  -2    1.24    0.10
   1   5  -2    1.09    0.13
   1   5  -2    1.25    0.12
  -1  -5   2    0.90    0.12
  -1  -5   2    1.15    0.08
  -1  -5   2    1.20    0.10
  -1  -5   2    0.98    0.11
   0   5  -2   11.78    0.36
   0   5  -2   12.28    0.35
   0   5  -2   11.84    0.43
   0  -5   2   11.92    0.35
   0  -5   2   11.52    0.35
   0  -5   2   12.10    0.45
  -1   5  -2    9.30    0.27
  -1   5  -2    8.68    0.36
  -1   5  -2    7.40    0.26
   1  -5   2    9.10    0.26
   1  -5   2    9.16    0.27
   1  -5   2    9.06    0.38
  -2   5  -2    8.31    0.37
  -2   5  -2    8.63    0.26
  -2   5  -2    8.84    0.27
   2  -5   2    8.40    0.25
   2  -5   2    8.51    0.39
   2  -5   2    8.30    0.25
  -3   5  -2    1.39    0.16
  -3   5  -2    0.97    0.10
  -3   5  -2    1.07    0.13
   3  -5   2    0.95    0.18
   3  -5   2    1.03    0.09
   3  -5   2    0.76    0.08
  -4   5  -2   13.75    0.57
  -4   5  -2   12.07    0.40
  -4   5  -2   12.45    0.39
   4  -5   2   12.13    0.38
   4  -5   2   12.56    0.37
   7   4  -2    6.49    0.42
   7   4  -2    5.97    0.51
   7   4  -2    6.32    0.50
  -7  -4   2    6.28    0.36
  -7  -4   2    5.74    0.48
  -7  -4   2    5.85    0.51
   6   4  -2    2.49    0.25
   6   4  -2    2.45    0.27
  -6  -4   2    2.30    0.26
  -6  -4   2    2.68    0.25
   5   4  -2    4.05    0.25
   5   4  -2    4.02    0.29
  -5  -4   2    4.19    0.25
  -5  -4   2    3.93    0.28
   4   4  -2   42.95    1.22
   4   4  -2   43.21    1.22
  -4  -4   2   44.05    1.22
  -4  -4   2   42.48    1.22
   3   4  -2   61.14    1.63
   3   4  -2   59.67    1.63
  -3  -4   2   60.35    1.63
  -3  -4   2   59.33    1.63
  -3  -4   2   61.38    1.76
   2   4  -2   16.65    0.50
   2   4  -2   16.72    0.51
  -2  -4   2   16.75    0.50
  -2  -4   2   17.25    0.51
  -2  -4   2   17.49    0.56
   1   4  -2    7.45    0.25
   1   4  -2    7.67    0.28
   1   4  -2    7.81    0.25
  -1  -4   2    7.70    0.23
  -1  -4   2    7.43    0.25
  -1  -4   2    7.95    0.31
  -1  -4   2    7.49    0.25
   0   4  -2   11.57    0.34
   0   4  -2   11.90    0.34
   0   4  -2   11.61    0.40
   0  -4   2   11.69    0.33
   0  -4   2   11.45    0.42
   0  -4   2   11.49    0.33
  -1   4  -2   16.04    0.43
  -1   4  -2   14.73    0.52
  -1   4  -2   15.91    0.43
   1  -4   2   15.97    0.43
   1  -4   2   15.69    0.43
   1  -4   2   15.55    0.54
  -2   4  -2   24.43    0.78
  -2   4  -2   25.90    0.67
  -2   4  -2   24.83    0.80
  -2   4  -2   25.01    0.67
   2  -4   2   24.56    0.66
   2  -4   2   24.42    0.66
   2  -4   2   24.95    0.80
  -3   4  -2   12.87    0.39
  -3   4  -2   13.00    0.49
  -3   4  -2   13.69    0.40
   3  -4   2   13.01    0.39
   3  -4   2   13.04    0.38
   3  -4   2   13.91    0.51
  -4   4  -2    0.82    0.12
  -4   4  -2    1.07    0.19
  -4   4  -2    1.11    0.11
   4  -4   2    1.20    0.11
   4  -4   2    0.88    0.11
   4  -4   2    1.09    0.18
   7   3  -2    0.30    0.26
   7   3  -2    0.49    0.27
  -7  -3   2   -0.08    0.13
  -7  -3   2   -0.23    0.24
  -7  -3   2    0.22    0.25
   6   3  -2    0.37    0.19
   6   3  -2    0.35    0.14
  -6  -3   2    0.28    0.11
  -6  -3   2    0.29    0.19
  -6  -3   2    0.43    0.17
   5   3  -2   -0.05    0.12
   5   3  -2   -0.16    0.12
  -5  -3   2    0.14    0.13
  -5  -3   2   -0.02    0.12
   4   3  -2  165.80    4.52
   4   3  -2  180.39    4.53
  -4  -3   2  172.39    4.52
  -4  -3   2  176.07    4.52
   3   3  -2    1.66    0.14
   3   3  -2    1.60    0.15
  -3  -3   2    1.64    0.14
  -3  -3   2    1.82    0.12
   2   3  -2   99.07    2.57
  -2  -3   2   98.52    2.57
   1   3  -2    0.34    0.06
   1   3  -2    0.34    0.05
   1   3  -2    0.25    0.05
  -1  -3   2    0.38    0.04
  -1  -3   2    0.29    0.05
  -1  -3   2    0.28    0.05
  -1  -3   2    0.25    0.07
   0   3  -2    1.21    0.07
   0   3  -2    1.08    0.10
   0   3  -2    1.19    0.07
   0  -3   2    1.08    0.12
   0  -3   2    1.26    0.07
   0  -3   2    1.25    0.07
  -1   3  -2    0.08    0.07
  -1   3  -2    0.02    0.03
  -1   3  -2    0.06    0.02
   1  -3   2    0.03    0.02
   1  -3   2    0.03    0.06
   1  -3   2    0.05    0.02
  -2   3  -2   58.91    1.67
  -2   3  -2   64.00    1.56
  -2   3  -2   61.00    1.75
  -2   3  -2   59.39    1.56
   2  -3   2   58.29    1.56
   2  -3   2   60.46    1.74
   2  -3   2   59.77    1.56
  -3   3  -2   12.22    0.45
  -3   3  -2   13.13    0.37
  -3   3  -2   12.55    0.37
  -3   3  -2   12.11    0.45
   3  -3   2   13.07    0.37
   3  -3   2   10.85    0.36
   3  -3   2   12.68    0.45
  -4   3  -2   13.77    0.53
  -4   3  -2   13.97    0.45
   4  -3   2   14.85    0.45
   4  -3   2   14.54    0.43
   4  -3   2   14.27    0.51
  -5   3  -2    2.49    0.25
   5  -3   2    2.35    0.23
   5  -3   2    2.33    0.28
   7   2  -2    1.02    0.28
   7   2  -2    0.36    0.25
  -7  -2   2    0.53    0.25
  -7  -2   2    0.11    0.26
  -7  -2   2    0.05    0.13
   6   2  -2   14.18    0.56
   6   2  -2   14.19    0.55
  -6  -2   2   14.12    0.56
  -6  -2   2   13.29    0.54
  -6  -2   2   13.77    0.49
   5   2  -2    5.32    0.30
   5   2  -2    5.36    0.30
  -5  -2   2    5.82    0.30
  -5  -2   2    5.43    0.25
  -5  -2   2    5.54    0.29
   4   2  -2    8.18    0.33
   4   2  -2    8.25    0.31
  -4  -2   2    7.88    0.31
  -4  -2   2    8.02    0.33
   3   2  -2    9.61    0.35
   3   2  -2   10.81    0.36
  -3  -2   2   10.17    0.35
  -3  -2   2   10.75    0.35
   2   2  -2    3.77    0.16
   2   2  -2    3.96    0.13
   2   2  -2    4.03    0.17
  -2  -2   2    3.72    0.16
  -2  -2   2    3.87    0.17
   1   2  -2    2.37    0.08
   1   2  -2    2.44    0.11
   1   2  -2    2.28    0.11
   1   2  -2    2.29    0.10
  -1  -2   2    2.42    0.11
  -1  -2   2    2.20    0.11
  -1  -2   2    2.31    0.08
   0   2  -2    2.32    0.08
   0   2  -2    2.35    0.12
   0   2  -2    2.42    0.08
   0  -2   2    2.36    0.08
   0  -2   2    2.43    0.08
   0  -2   2    2.37    0.13
   0  -2   2    2.44    0.11
  -1   2  -2  154.01    3.91
  -1   2  -2  151.18    3.80
  -1   2  -2  143.45    3.80
   1  -2   2  146.05    3.79
   1  -2   2  157.37    4.13
   1  -2   2  138.32    3.79
  -2   2  -2   25.87    0.66
  -2   2  -2   24.71    0.75
  -2   2  -2   24.00    0.73
   2  -2   2   24.91    0.75
   2  -2   2   24.56    0.66
   2  -2   2   24.89    0.66
  -3   2  -2   83.83    2.39
  -3   2  -2   84.89    2.20
  -3   2  -2   87.41    2.20
  -3   2  -2   84.72    2.30
   3  -2   2   81.95    2.19
   3  -2   2   82.25    2.39
   3  -2   2   86.02    2.19
  -4   2  -2   10.09    0.35
  -4   2  -2   10.54    0.34
  -4   2  -2    9.60    0.39
   4  -2   2   10.83    0.38
   4  -2   2   10.08    0.33
   4  -2   2   10.22    0.35
  -5   2  -2    0.58    0.15
  -5   2  -2    0.60    0.10
  -5   2  -2    0.69    0.16
   5  -2   2    0.57    0.14
   5  -2   2    0.56    0.09
   5  -2   2    0.50    0.12
   6   1  -2    0.19    0.16
   6   1  -2   -0.01    0.16
  -6  -1   2    0.01    0.14
  -6  -1   2    0.04    0.18
  -6  -1   2   -0.05    0.10
   5   1  -2   15.33    0.54
   5   1  -2   16.07    0.55
  -5  -1   2   16.00    0.52
  -5  -1   2   15.11    0.54
  -5  -1   2   16.41    0.56
   4   1  -2   33.55    0.96
   4   1  -2   33.03    0.96
  -4  -1   2   33.20    0.96
  -4  -1   2   33.20    0.96
  -4  -1   2   34.00    0.99
   3   1  -2    1.69    0.12
   3   1  -2    1.62    0.13
  -3  -1   2    1.82    0.12
  -3  -1   2    1.78    0.12
   2   1  -2   12.93    0.39
   2   1  -2   13.02    0.39
  -2  -1   2   13.06    0.39
  -2  -1   2   13.39    0.39
   1   1  -2  492.22   12.60
   1   1  -2  502.42   12.72
   1   1  -2  472.26   13.03
  -1  -1   2  504.32   12.62
  -1  -1   2  469.15   13.04
   0   1  -2  458.95   12.02
   0   1  -2  477.18   12.33
   0   1  -2  454.26   11.76
   0   1  -2  458.89   11.76
   0  -1   2  444.06   11.75
   0  -1   2  477.44   12.30
   0  -1   2  450.32   11.75
  -1   1  -2   57.26    1.53
  -1   1  -2   55.28    1.47
  -1   1  -2   57.66    1.47
   1  -1   2   59.08    1.61
   1  -1   2   55.64    1.47
   1  -1   2   58.28    1.47
  -2   1  -2  168.75    4.21
  -2   1  -2  174.04    4.34
  -2   1  -2  160.81    4.24
   2  -1   2  161.17    4.26
   2  -1   2  165.05    4.21
   2  -1   2  157.94    4.55
  -3   1  -2    0.02    0.05
  -3   1  -2   -0.02    0.06
  -3   1  -2    0.00    0.06
  -3   1  -2   -0.02    0.05
   3  -1   2    0.00    0.05
   3  -1   2    0.06    0.06
   3  -1   2   -0.01    0.04
  -4   1  -2    2.79    0.16
  -4   1  -2    2.78    0.19
   4  -1   2    2.96    0.15
   4  -1   2    2.81    0.17
   4  -1   2    2.93    0.15
  -5   1  -2    2.21    0.21
  -5   1  -2    2.71    0.15
  -5   1  -2    2.91    0.21
   5  -1   2    2.63    0.20
   5  -1   2    2.52    0.16
  -6   1  -2    0.55    0.12
  -6   1  -2    0.35    0.19
   6  -1   2    0.55    0.11
   6  -1   2    0.06    0.19
   6   0  -2    2.99    0.30
   6   0  -2    3.14    0.28
  -6   0   2    2.67    0.24
  -6   0   2    2.39    0.26
  -6   0   2    2.89    0.27
   5   0  -2    0.32    0.12
   5   0  -2    0.19    0.12
  -5   0   2    0.33    0.11
  -5   0   2    0.30    0.09
  -5   0   2    0.34    0.11
   4   0  -2    0.41    0.09
   4   0  -2    0.45    0.09
  -4   0   2    0.28    0.10
  -4   0   2    0.56    0.10
  -4   0   2    0.30    0.08
   3   0  -2   82.78    2.12
   3   0  -2   77.54    2.11
  -3   0   2   79.43    2.12
  -3   0   2   80.33    2.26
  -3   0   2   80.73    2.12
   2   0  -2  298.50    8.13
   2   0  -2  315.89    8.05
   2   0  -2  331.29    8.15
  -2   0   2  309.95    8.82
  -2   0   2  299.35    8.11
  -2   0   2  319.27    8.05
  -2   0   2  325.45    8.19
   1   0  -2  142.89    3.62
   1   0  -2  136.83    3.63
   1   0  -2  139.38    3.78
  -1   0   2  147.78    3.60
  -1   0   2  135.17    3.61
   0   0  -2   18.94    0.54
   0   0  -2   20.96    0.53
   0   0  -2   19.36    0.52
   0   0   2   19.59    0.52
   0   0   2   19.73    0.52
   0   0   2   19.32    0.55
   0   0   2   19.61    0.53
  -1   0  -2   78.63    2.08
  -1   0  -2   85.12    2.13
  -1   0  -2   78.13    2.08
   1   0   2   78.96    2.07
   1   0   2   85.71    2.18
   1   0   2   79.11    2.09
  -2   0  -2   31.54    0.86
  -2   0  -2   31.30    0.89
  -2   0  -2   32.02    0.86
   2   0   2   32.77    0.86
   2   0   2   33.09    0.90
   2   0   2   32.74    0.86
  -3   0  -2   13.96    0.42
  -3   0  -2   13.92    0.45
  -3   0  -2   13.87    0.42
   3   0   2   14.40    0.42
   3   0   2   14.80    0.42
   3   0   2   14.65    0.42
  -4   0  -2    4.25    0.21
  -4   0  -2    4.41    0.22
  -4   0  -2    4.35    0.20
   4   0   2    4.54    0.20
   4   0   2    4.50    0.20
  -5   0  -2   68.45    1.86
  -5   0  -2   68.08    1.85
   5   0   2   68.33    1.85
   5   0   2   70.12    1.85
  -6   0  -2    0.60    0.11
  -6   0  -2    0.41    0.16
   6   0   2    0.44    0.16
   6   0   2    0.49    0.13
   6  -1  -2    0.18    0.16
  -6   1   2   -0.02    0.15
  -6   1   2   -0.03    0.13
   5  -1  -2    6.71    0.32
   5  -1  -2    6.38    0.32
  -5   1   2    6.70    0.30
  -5   1   2    6.48    0.31
  -5   1   2    7.04    0.34
  -5   1   2    6.49    0.31
   4  -1  -2   47.57    1.34
   4  -1  -2   49.18    1.35
  -4   1   2   48.58    1.34
  -4   1   2   49.07    1.35
  -4   1   2   48.80    1.35
  -4   1   2   49.02    1.42
   3  -1  -2    3.26    0.17
   3  -1  -2    3.55    0.18
  -3   1   2    3.32    0.15
  -3   1   2    3.26    0.17
  -3   1   2    3.12    0.16
  -3   1   2    3.24    0.17
   2  -1  -2    1.17    0.09
   2  -1  -2    1.05    0.10
   2  -1  -2    1.21    0.10
  -2   1   2    1.08    0.11
  -2   1   2    1.16    0.11
  -2   1   2    1.24    0.08
  -2   1   2    1.09    0.10
   1  -1  -2    2.80    0.13
   1  -1  -2    2.48    0.11
   1  -1  -2    2.70    0.14
  -1   1   2    2.82    0.10
  -1   1   2    2.95    0.13
  -1   1   2    2.79    0.14
  -1   1   2    2.68    0.12
   0  -1  -2    1.98    0.10
   0  -1  -2    1.84    0.08
   0  -1  -2    1.91    0.09
   0  -1  -2    2.17    0.11
   0   1   2    2.16    0.10
   0   1   2    1.95    0.10
   0   1   2    1.85    0.08
   0   1   2    2.04    0.10
  -1  -1  -2  209.33    5.61
  -1  -1  -2  208.29    5.43
   1   1   2  207.38    5.43
   1   1   2  203.97    5.83
   1   1   2  218.12    5.66
  -2  -1  -2  202.54    5.23
   2   1   2  196.71    5.23
   2   1   2  211.59    5.22
   2   1   2  204.42    5.44
  -3  -1  -2  108.41    2.89
   3   1   2  110.15    2.89
   3   1   2  112.34    2.89
   3   1   2  114.10    3.02
  -4  -1  -2    0.47    0.09
  -4  -1  -2    0.55    0.08
   4   1   2    0.66    0.10
   4   1   2    0.55    0.09
  -5  -1  -2   99.39    2.67
  -5  -1  -2  101.35    2.67
   5   1   2  101.98    2.67
   5   1   2   99.49    2.66
  -6  -1  -2    5.19    0.32
  -6  -1  -2    4.71    0.29
   6   1   2    4.70    0.31
   6   1   2    4.60    0.27
   6   1   2    4.71    0.31
   7   1   2    4.95    0.45
   6  -2  -2    1.20    0.25
   6  -2  -2    1.39    0.23
  -6   2   2    1.17    0.20
  -6   2   2    1.07    0.21
  -6   2   2    1.35    0.20
   5  -2  -2    7.10    0.35
   5  -2  -2    7.12    0.32
  -5   2   2    7.19    0.32
  -5   2   2    6.44    0.34
  -5   2   2    6.74    0.32
  -5   2   2    6.61    0.35
   4  -2  -2    0.94    0.12
   4  -2  -2    1.02    0.14
  -4   2   2    1.16    0.14
  -4   2   2    1.07    0.13
  -4   2   2    1.11    0.13
   3  -2  -2   38.79    1.13
   3  -2  -2   38.48    1.05
   3  -2  -2   37.80    1.07
  -3   2   2   37.39    1.06
  -3   2   2   37.24    1.13
  -3   2   2   37.98    1.05
   2  -2  -2    0.91    0.12
   2  -2  -2    0.89    0.10
  -2   2   2    0.94    0.11
  -2   2   2    0.92    0.09
  -2   2   2    0.97    0.09
   1  -2  -2    3.11    0.13
   1  -2  -2    3.03    0.14
   1  -2  -2    3.26    0.15
  -1   2   2    2.82    0.15
  -1   2   2    3.06    0.13
  -1   2   2    3.30    0.14
  -1   2   2    2.54    0.12
   0  -2  -2  425.33   11.60
   0  -2  -2  435.42   11.21
   0  -2  -2  441.10   11.22
   0  -2  -2  418.63   12.05
   0   2   2  430.76   11.17
   0   2   2  423.40   11.59
   0   2   2  442.10   11.22
   0   2   2  444.79   12.13
  -1  -2  -2   51.78    1.33
  -1  -2  -2   50.34    1.33
  -1  -2  -2   51.39    1.37
  -1  -2  -2   50.14    1.42
   1   2   2   49.69    1.33
   1   2   2   49.95    1.37
   1   2   2   51.04    1.33
   1   2   2   49.78    1.42
  -2  -2  -2  225.79    5.61
  -2  -2  -2  222.04    5.61
  -2  -2  -2  209.84    6.08
  -2  -2  -2  219.61    5.85
   2   2   2  218.77    5.89
   2   2   2  214.75    6.10
   2   2   2  218.44    5.61
   2   2   2  221.16    5.61
  -3  -2  -2    0.12    0.07
  -3  -2  -2    0.11    0.05
   3   2   2    0.03    0.06
   3   2   2    0.05    0.06
   3   2   2    0.17    0.06
  -4  -2  -2    1.26    0.13
  -4  -2  -2    1.07    0.13
   4   2   2    1.19    0.15
   4   2   2    1.26    0.14
   4   2   2    1.55    0.15
  -5  -2  -2   51.64    1.44
  -5  -2  -2   51.33    1.45
   5   2   2   52.06    1.44
   5   2   2   53.08    1.51
  -6  -2  -2   22.97    0.74
   6   2   2   23.18    0.74
   6   2   2   23.21    0.78
  -7  -2  -2    0.18    0.18
   7   2   2    0.02    0.20
   7   2   2    0.40    0.19
   7   2   2    0.10    0.23
   5  -3  -2   52.04    1.47
   5  -3  -2   52.69    1.49
  -5   3   2   51.92    1.50
  -5   3   2   51.58    1.58
   4  -3  -2    7.04    0.34
   4  -3  -2    6.79    0.29
   4  -3  -2    7.06    0.33
  -4   3   2    6.59    0.31
  -4   3   2    6.72    0.33
  -4   3   2    7.03    0.33
   3  -3  -2   15.74    0.54
   3  -3  -2   15.74    0.50
   3  -3  -2   15.28    0.48
  -3   3   2   14.77    0.53
  -3   3   2   15.35    0.50
  -3   3   2   14.87    0.49
   2  -3  -2   61.42    1.65
   2  -3  -2   62.76    1.65
   2  -3  -2   63.25    1.79
  -2   3   2   60.45    1.79
  -2   3   2   62.11    1.68
  -2   3   2   61.26    1.65
   1  -3  -2    1.30    0.10
   1  -3  -2    1.19    0.10
   1  -3  -2    1.49    0.12
  -1   3   2    1.40    0.12
  -1   3   2    1.35    0.10
  -1   3   2    1.31    0.10
   0  -3  -2  150.39    4.13
   0  -3  -2  142.80    3.81
   0  -3  -2  146.87    3.81
   0  -3  -2  148.77    3.96
   0   3   2  147.80    4.13
   0   3   2  150.84    3.82
   0   3   2  149.83    3.82
  -1  -3  -2   19.18    0.53
  -1  -3  -2   17.67    0.52
  -1  -3  -2   18.53    0.53
  -1  -3  -2   17.66    0.56
   1   3   2   18.18    0.52
   1   3   2   18.82    0.52
   1   3   2   18.12    0.56
   1   3   2   17.97    0.52
  -2  -3  -2   11.27    0.35
  -2  -3  -2   11.72    0.36
  -2  -3  -2   10.79    0.36
  -2  -3  -2   11.76    0.36
   2   3   2   11.93    0.36
   2   3   2   11.69    0.35
   2   3   2   11.18    0.36
   2   3   2   10.93    0.36
  -3  -3  -2   -0.04    0.05
  -3  -3  -2    0.01    0.04
  -3  -3  -2   -0.10    0.07
   3   3   2   -0.11    0.07
   3   3   2   -0.02    0.05
   3   3   2   -0.01    0.05
  -4  -3  -2    6.63    0.29
  -4  -3  -2    7.07    0.21
  -4  -3  -2    6.34    0.28
   4   3   2    7.23    0.29
   4   3   2    6.58    0.29
   4   3   2    6.76    0.27
  -5  -3  -2   27.31    0.82
  -5  -3  -2   26.83    0.82
   5   3   2   27.65    0.84
   5   3   2   25.34    0.81
   5   3   2   26.92    0.82
  -6  -3  -2    0.15    0.13
  -6  -3  -2    0.20    0.17
   6   3   2    0.16    0.15
   6   3   2    0.05    0.13
   6   3   2   -0.02    0.11
  -7  -3  -2   -0.26    0.21
  -7  -3  -2    0.17    0.20
   7   3   2   -0.29    0.19
   7   3   2   -0.20    0.20
   7   3   2    0.38    0.21
   5  -4  -2    8.58    0.46
   5  -4  -2    7.99    0.38
  -5   4   2    8.74    0.49
  -5   4   2    8.55    0.42
  -5   4   2    8.26    0.38
   4  -4  -2    0.24    0.09
   4  -4  -2    0.07    0.14
   4  -4  -2    0.29    0.14
  -4   4   2    0.24    0.09
  -4   4   2    0.11    0.14
  -4   4   2    0.29    0.14
  -4   4   2    0.36    0.14
   3  -4  -2    9.81    0.37
   3  -4  -2   10.38    0.42
   3  -4  -2   10.05    0.35
  -3   4   2    9.60    0.41
  -3   4   2    9.56    0.39
  -3   4   2   10.16    0.38
  -3   4   2   10.20    0.36
   2  -4  -2   53.29    1.41
   2  -4  -2   51.38    1.41
   2  -4  -2   53.76    1.55
  -2   4   2   51.06    1.41
  -2   4   2   52.08    1.55
  -2   4   2   53.63    1.41
  -2   4   2   50.44    1.45
   1  -4  -2  131.28    3.35
   1  -4  -2  128.01    3.35
   1  -4  -2  130.88    3.64
  -1   4   2  132.57    3.43
  -1   4   2  126.21    3.35
  -1   4   2  130.80    3.65
  -1   4   2  124.87    3.35
   0  -4  -2   81.87    2.15
   0  -4  -2   80.89    2.33
   0  -4  -2   81.63    2.23
   0   4   2   82.09    2.15
   0   4   2   83.37    2.34
  -1  -4  -2   10.87    0.34
  -1  -4  -2    9.86    0.33
  -1  -4  -2   10.63    0.37
  -1  -4  -2   10.44    0.34
   1   4   2   11.24    0.33
   1   4   2   10.70    0.34
   1   4   2   10.69    0.34
   1   4   2    9.82    0.36
  -2  -4  -2   82.47    2.14
  -2  -4  -2   77.48    2.19
  -2  -4  -2   81.12    2.29
  -2  -4  -2   81.16    2.14
   2   4   2   79.68    2.19
   2   4   2   82.77    2.29
   2   4   2   82.53    2.14
   2   4   2   81.79    2.14
  -3  -4  -2   -0.03    0.08
  -3  -4  -2    0.00    0.05
  -3  -4  -2    0.08    0.08
   3   4   2    0.18    0.06
   3   4   2    0.04    0.06
   3   4   2   -0.03    0.06
  -4  -4  -2   41.51    1.17
  -4  -4  -2   41.47    1.17
  -4  -4  -2   41.12    1.19
   4   4   2   40.75    1.16
   4   4   2   42.37    1.18
   4   4   2   41.36    1.17
  -5  -4  -2  118.46    3.21
  -5  -4  -2  122.73    3.35
  -5  -4  -2  123.11    3.21
   5   4   2  116.32    3.20
   5   4   2  122.45    3.21
   5   4   2  122.81    3.30
  -6  -4  -2    0.30    0.18
  -6  -4  -2    0.17    0.15
   6   4   2    0.32    0.14
   6   4   2    0.00    0.16
   6   4   2    0.11    0.18
  -7  -4  -2   20.50    0.75
   7   4   2   20.29    0.76
   7   4   2   18.85    0.76
   7   4   2   20.19    0.76
   4  -5  -2   -0.05    0.10
   4  -5  -2   -0.03    0.19
   4  -5  -2   -0.04    0.15
  -4   5   2    0.14    0.09
  -4   5   2   -0.26    0.18
  -4   5   2   -0.11    0.17
  -4   5   2   -0.26    0.14
   3  -5  -2    2.79    0.24
   3  -5  -2    2.84    0.17
   3  -5  -2    3.04    0.28
  -3   5   2    2.98    0.19
  -3   5   2    2.37    0.22
  -3   5   2    2.97    0.22
  -3   5   2    2.43    0.26
   2  -5  -2   65.16    1.74
   2  -5  -2   66.15    1.91
   2  -5  -2   67.31    1.74
  -2   5   2   57.16    1.90
  -2   5   2   65.17    1.74
  -2   5   2   65.43    1.81
  -2   5   2   65.84    1.74
   1  -5  -2    5.79    0.28
   1  -5  -2    6.10    0.26
   1  -5  -2    6.03    0.26
   1  -5  -2    5.89    0.23
  -1   5   2    5.68    0.23
  -1   5   2    5.84    0.28
  -1   5   2    5.83    0.26
  -1   5   2    5.90    0.25
   0  -5  -2  142.43    3.55
   0  -5  -2  144.72    3.86
   0  -5  -2  136.55    3.55
   0  -5  -2  139.19    3.68
   0   5   2  116.69    3.54
   0   5   2  133.55    3.85
   0   5   2  142.67    3.55
  -1  -5  -2    1.15    0.13
  -1  -5  -2    1.25    0.11
  -1  -5  -2    1.10    0.12
  -1  -5  -2    1.33    0.14
   1   5   2    1.24    0.14
   1   5   2    1.41    0.11
   1   5   2    1.32    0.12
  -2  -5  -2    3.33    0.19
  -2  -5  -2    3.18    0.14
  -2  -5  -2    2.82    0.17
  -2  -5  -2    3.08    0.17
   2   5   2    3.09    0.18
   2   5   2    3.24    0.15
   2   5   2    3.49    0.20
   2   5   2    3.39    0.19
  -3  -5  -2   -0.04    0.09
  -3  -5  -2    0.08    0.07
  -3  -5  -2    0.02    0.07
   3   5   2   -0.04    0.10
   3   5   2    0.01    0.05
   3   5   2   -0.11    0.09
  -4  -5  -2    9.78    0.37
  -4  -5  -2    9.88    0.39
  -4  -5  -2    9.80    0.36
   4   5   2    9.98    0.34
   4   5   2    9.74    0.37
   4   5   2    9.63    0.37
  -5  -5  -2   24.74    0.78
  -5  -5  -2   24.78    0.80
  -5  -5  -2   25.06    0.75
   5   5   2   24.95    0.76
   5   5   2   24.84    0.78
   5   5   2   25.25    0.78
  -6  -5  -2    1.31    0.23
  -6  -5  -2    1.73    0.23
  -6  -5  -2    1.52    0.12
   6   5   2    1.56    0.23
   6   5   2    1.31    0.17
   6   5   2    1.54    0.23
  -7  -5  -2    7.29    0.47
   7   5   2    7.56    0.50
   7   5   2    6.11    0.48
   7   5   2    6.04    0.42
   3  -6  -2    3.12    0.28
   3  -6  -2    2.82    0.32
   3  -6  -2    2.38    0.18
  -3   6   2    2.49    0.32
  -3   6   2    2.19    0.25
  -3   6   2    2.89    0.29
  -3   6   2    2.45    0.19
   2  -6  -2   10.66    0.39
   2  -6  -2   10.99    0.46
   2  -6  -2   10.00    0.36
  -2   6   2   10.21    0.37
  -2   6   2    9.85    0.39
  -2   6   2   10.26    0.43
  -2   6   2   10.45    0.46
   1  -6  -2    6.70    0.30
   1  -6  -2    6.62    0.30
   1  -6  -2    7.05    0.28
   1  -6  -2    6.81    0.33
  -1   6   2    6.53    0.29
  -1   6   2    6.54    0.33
  -1   6   2    7.04    0.31
  -1   6   2    7.04    0.27
   0  -6  -2    0.04    0.09
   0  -6  -2    0.10    0.08
   0  -6  -2    0.04    0.09
   0  -6  -2    0.10    0.07
   0   6   2    0.08    0.09
   0   6   2   -0.03    0.08
   0   6   2   -0.03    0.07
  -1  -6  -2   15.02    0.47
  -1  -6  -2   15.00    0.54
  -1  -6  -2   15.07    0.48
  -1  -6  -2   14.60    0.49
   1   6   2   15.19    0.49
   1   6   2   15.07    0.54
  -2  -6  -2    0.85    0.13
  -2  -6  -2    0.90    0.10
  -2  -6  -2    1.04    0.12
  -2  -6  -2    0.86    0.12
   2   6   2    1.24    0.13
   2   6   2    1.04    0.14
   2   6   2    1.00    0.13
  -3  -6  -2   43.05    1.27
  -3  -6  -2   42.55    1.19
  -3  -6  -2   42.37    1.16
  -3  -6  -2   40.37    1.19
   3   6   2   41.58    1.19
   3   6   2   41.80    1.19
   3   6   2   42.68    1.16
  -4  -6  -2    8.72    0.36
  -4  -6  -2    8.67    0.36
  -4  -6  -2    8.85    0.38
   4   6   2    8.74    0.39
   4   6   2    9.23    0.31
   4   6   2    9.11    0.36
  -5  -6  -2    9.83    0.44
  -5  -6  -2    9.15    0.37
  -5  -6  -2    9.20    0.43
   5   6   2    9.56    0.35
   5   6   2    9.66    0.44
   5   6   2    9.61    0.44
  -6  -6  -2    2.74    0.21
  -6  -6  -2    2.57    0.28
  -6  -6  -2    2.40    0.29
   6   6   2    2.51    0.29
   6   6   2    2.21    0.27
   6   6   2    2.76    0.26
  -7  -6  -2   12.08    0.64
   7   6   2   13.71    0.57
   7   6   2   11.84    0.65
   7   6   2   12.36    0.65
   3  -7  -2   -0.12    0.20
  -3   7   2   -0.04    0.19
   2  -7  -2    1.16    0.19
   2  -7  -2    1.24    0.21
   2  -7  -2    1.04    0.19
   2  -7  -2    0.82    0.11
  -2   7   2    1.03    0.12
  -2   7   2    1.05    0.20
  -2   7   2    0.65    0.15
   1  -7  -2    4.47    0.28
   1  -7  -2    4.30    0.21
   1  -7  -2    4.25    0.29
   1  -7  -2    4.17    0.28
  -1   7   2    4.19    0.26
  -1   7   2    4.29    0.26
  -1   7   2    4.51    0.30
  -1   7   2    4.49    0.22
   0  -7  -2    6.57    0.30
   0  -7  -2    7.01    0.28
   0  -7  -2    6.83    0.31
   0  -7  -2    7.11    0.35
   0   7   2    6.62    0.35
   0   7   2    6.57    0.30
   0   7   2    6.85    0.32
   0   7   2    6.97    0.28
  -1  -7  -2   19.54    0.60
  -1  -7  -2   19.15    0.63
  -1  -7  -2   19.43    0.69
  -1  -7  -2   20.15    0.61
   1   7   2   19.75    0.68
   1   7   2   19.63    0.61
   1   7   2   19.07    0.62
  -2  -7  -2    7.37    0.34
  -2  -7  -2    7.89    0.29
  -2  -7  -2    8.58    0.38
  -2  -7  -2    8.66    0.34
   2   7   2    8.25    0.35
   2   7   2    8.20    0.36
   2   7   2    8.68    0.34
  -3  -7  -2   19.66    0.69
  -3  -7  -2   19.66    0.57
  -3  -7  -2   20.23    0.65
  -3  -7  -2   19.80    0.65
   3   7   2   20.09    0.65
   3   7   2   19.51    0.65
  -4  -7  -2   16.04    0.58
  -4  -7  -2   15.88    0.56
  -4  -7  -2   15.36    0.55
   4   7   2   16.73    0.58
   4   7   2   15.78    0.58
   4   7   2   15.91    0.48
  -5  -7  -2    0.51    0.15
  -5  -7  -2    0.69    0.20
  -5  -7  -2    0.55    0.15
   5   7   2    0.72    0.20
   5   7   2    0.52    0.10
   5   7   2    0.73    0.20
  -6  -7  -2    0.04    0.23
  -6  -7  -2    0.15    0.15
  -6  -7  -2    0.00    0.18
   6   7   2   -0.10    0.24
   6   7   2    0.11    0.13
   6   7   2    0.06    0.24
   1  -8  -2    5.11    0.34
   1  -8  -2    5.49    0.26
   1  -8  -2    4.99    0.35
   1  -8  -2    5.70    0.36
  -1   8   2    5.40    0.36
  -1   8   2    6.10    0.37
  -1   8   2    5.87    0.27
  -1   8   2    4.09    0.34
   0  -8  -2    9.91    0.44
   0  -8  -2    9.03    0.39
   0  -8  -2    8.93    0.39
   0   8   2    9.44    0.37
   0   8   2    8.86    0.44
   0   8   2    9.88    0.40
  -1  -8  -2   17.38    0.64
  -1  -8  -2   17.04    0.59
  -1  -8  -2   16.82    0.55
  -1  -8  -2   16.42    0.54
   1   8   2   15.78    0.57
   1   8   2   16.52    0.63
   1   8   2   16.60    0.56
  -2  -8  -2   -0.04    0.07
  -2  -8  -2    0.04    0.14
  -2  -8  -2    0.28    0.13
  -2  -8  -2    0.14    0.10
   2   8   2    0.32    0.13
   2   8   2    0.13    0.11
  -3  -8  -2   10.14    0.32
  -3  -8  -2   10.56    0.43
  -3  -8  -2    9.99    0.43
  -3  -8  -2   10.14    0.46
   3   8   2   10.23    0.45
   3   8   2   10.15    0.43
  -4  -8  -2    1.83    0.23
  -4  -8  -2    1.80    0.22
  -4  -8  -2    1.93    0.22
   4   8   2    1.80    0.24
   4   8   2    1.48    0.21
  -5  -8  -2   41.12    1.27
  -5  -8  -2   39.15    1.23
  -5  -8  -2   41.10    1.23
   5   8   2   39.78    1.24
   5   8   2   39.28    1.24
  -6  -8  -2    0.92    0.22
  -6  -8  -2    0.20    0.28
  -6  -8  -2    0.32    0.30
   6   8   2   -0.06    0.10
   6   8   2    0.43    0.30
   6   8   2    0.94    0.24
   0  -9  -2    1.96    0.21
   0  -9  -2    1.77    0.25
   0  -9  -2    1.51    0.21
   0  -9  -2    1.52    0.20
   0   9   2    1.98    0.22
   0   9   2    1.85    0.26
   0   9   2    1.75    0.23
  -1  -9  -2    2.85    0.26
  -1  -9  -2    4.01    0.33
  -1  -9  -2    4.05    0.31
   1   9   2    4.15    0.30
   1   9   2    4.07    0.27
   1   9   2    3.87    0.32
  -2  -9  -2    1.34    0.19
  -2  -9  -2    1.40    0.22
  -2  -9  -2    1.50    0.23
  -2  -9  -2    1.57    0.17
   2   9   2    1.90    0.25
   2   9   2    1.60    0.20
  -3  -9  -2    0.68    0.19
  -3  -9  -2    0.83    0.18
   3   9   2    0.63    0.18
  -4  -9  -2    0.35    0.22
  -4  -9  -2    0.64    0.21
  -4  -9  -2    0.15    0.21
   4   9   2    0.09    0.20
   4   9   2   -0.18    0.22
  -5  -9  -2    2.52    0.30
  -5  -9  -2    2.83    0.33
  -5  -9  -2    2.23    0.27
   5   9   2    2.69    0.34
   4   8  -3    0.56    0.19
   4   8  -3    0.73    0.18
  -4  -8   3    0.79    0.22
  -4  -8   3    0.71    0.18
  -4  -8   3    1.15    0.23
   3   8  -3    5.44    0.28
   3   8  -3    5.64    0.34
  -3  -8   3    5.82    0.38
  -3  -8   3    5.42    0.26
  -3  -8   3    5.91    0.36
   2   8  -3   10.36    0.41
   2   8  -3    9.60    0.37
  -2  -8   3   10.24    0.36
  -2  -8   3   10.59    0.48
  -2  -8   3   10.13    0.42
   1   8  -3   14.43    0.49
   1   8  -3   14.57    0.60
   1   8  -3   14.67    0.46
  -1  -8   3   14.95    0.45
  -1  -8   3   14.61    0.60
  -1  -8   3   14.92    0.43
  -1  -8   3   14.05    0.42
  -1  -8   3   14.73    0.48
   0   8  -3    4.70    0.35
   0   8  -3    3.65    0.20
   0   8  -3    3.43    0.18
   0  -8   3    3.45    0.15
   0  -8   3    4.08    0.15
   0  -8   3    3.86    0.30
   0  -8   3    3.94    0.37
   5   7  -3    4.59    0.34
  -5  -7   3    4.28    0.37
  -5  -7   3    4.16    0.34
  -5  -7   3    4.08    0.37
   4   7  -3    1.19    0.17
   4   7  -3    1.18    0.21
   4   7  -3    1.32    0.18
  -4  -7   3    1.53    0.21
  -4  -7   3    1.49    0.17
  -4  -7   3    1.32    0.20
   3   7  -3   21.84    0.71
   3   7  -3   22.55    0.74
   3   7  -3   22.68    0.70
  -3  -7   3   22.06    0.71
  -3  -7   3   22.93    0.80
  -3  -7   3   22.43    0.69
   2   7  -3   34.67    1.06
   2   7  -3   34.09    0.99
   2   7  -3   33.98    0.98
  -2  -7   3   34.97    0.99
  -2  -7   3   34.51    0.97
  -2  -7   3   35.73    1.13
   1   7  -3   13.06    0.43
   1   7  -3   13.03    0.41
   1   7  -3   13.19    0.51
  -1  -7   3   13.02    0.41
  -1  -7   3   13.68    0.43
  -1  -7   3   13.26    0.40
  -1  -7   3   13.49    0.40
  -1  -7   3   13.60    0.54
   0   7  -3    2.68    0.14
   0   7  -3    2.80    0.16
   0   7  -3    2.57    0.23
   0  -7   3    2.58    0.22
   0  -7   3    2.68    0.26
   0  -7   3    2.88    0.13
   0  -7   3    2.68    0.14
  -1   7  -3   14.53    0.60
   1  -7   3   13.65    0.62
   1  -7   3   13.75    0.54
   6   6  -3    0.10    0.24
   6   6  -3    0.26    0.19
  -6  -6   3    0.26    0.20
  -6  -6   3    0.26    0.25
  -6  -6   3    0.26    0.18
   5   6  -3    3.19    0.30
   5   6  -3    3.45    0.33
  -5  -6   3    3.31    0.31
  -5  -6   3    3.45    0.30
  -5  -6   3    2.91    0.31
   4   6  -3    9.10    0.38
  -4  -6   3    9.62    0.38
  -4  -6   3    8.85    0.42
   3   6  -3    0.52    0.12
   3   6  -3    0.60    0.13
   3   6  -3    0.45    0.10
  -3  -6   3    0.44    0.12
  -3  -6   3    0.59    0.14
  -3  -6   3    0.56    0.10
   2   6  -3    1.53    0.17
   2   6  -3    1.37    0.11
   2   6  -3    1.31    0.17
  -2  -6   3    1.48    0.17
  -2  -6   3    1.47    0.15
  -2  -6   3    1.46    0.11
   1   6  -3    0.09    0.06
   1   6  -3    0.09    0.09
   1   6  -3    0.02    0.07
  -1  -6   3    0.05    0.05
  -1  -6   3    0.16    0.08
  -1  -6   3    0.18    0.05
  -1  -6   3    0.08    0.09
   0   6  -3    0.00    0.09
   0   6  -3    0.04    0.05
   0   6  -3    0.02    0.06
   0  -6   3   -0.09    0.10
   0  -6   3   -0.06    0.08
   0  -6   3    0.05    0.05
  -1   6  -3    9.17    0.42
   1  -6   3    9.70    0.40
   1  -6   3    9.85    0.45
  -2   6  -3    7.35    0.41
   2  -6   3    7.07    0.43
  -3   6  -3    0.08    0.18
   3  -6   3    0.25    0.23
   3  -6   3    0.23    0.24
   6   5  -3    3.57    0.37
   6   5  -3    3.92    0.24
   6   5  -3    4.00    0.40
   6   5  -3    3.55    0.22
  -6  -5   3    4.27    0.38
  -6  -5   3    3.73    0.31
  -6  -5   3    4.33    0.34
   5   5  -3    9.46    0.29
   5   5  -3    9.31    0.28
   5   5  -3    8.01    0.40
   5   5  -3    9.52    0.43
  -5  -5   3    8.38    0.40
  -5  -5   3    8.84    0.39
  -5  -5   3    9.06    0.42
   4   5  -3   16.40    0.57
   4   5  -3   16.56    0.56
  -4  -5   3   17.56    0.61
  -4  -5   3   16.46    0.55
  -4  -5   3   16.19    0.55
   3   5  -3    8.78    0.33
   3   5  -3    8.23    0.33
  -3  -5   3    8.20    0.32
  -3  -5   3    8.39    0.33
  -3  -5   3    8.95    0.37
   2   5  -3   10.13    0.35
   2   5  -3   10.14    0.34
   2   5  -3   10.08    0.37
  -2  -5   3   10.08    0.35
  -2  -5   3   10.06    0.40
  -2  -5   3    9.95    0.33
   1   5  -3    6.21    0.28
   1   5  -3    6.20    0.23
   1   5  -3    6.29    0.23
  -1  -5   3    6.12    0.23
  -1  -5   3    6.28    0.30
  -1  -5   3    6.65    0.21
  -1  -5   3    6.28    0.22
   0   5  -3   10.30    0.30
   0   5  -3   10.40    0.31
   0   5  -3    9.85    0.39
   0  -5   3   10.09    0.30
   0  -5   3   10.43    0.35
   0  -5   3   10.48    0.30
   0  -5   3   10.62    0.42
   1  -5   3    0.62    0.14
  -2   5  -3    0.10    0.11
   2  -5   3    0.05    0.12
   3  -5   3    0.62    0.19
   7   4  -3    1.28    0.32
   7   4  -3    1.56    0.28
  -7  -4   3    1.11    0.21
  -7  -4   3    1.72    0.33
  -7  -4   3    1.67    0.34
   6   4  -3    6.96    0.42
   6   4  -3    7.38    0.38
  -6  -4   3    6.84    0.37
  -6  -4   3    7.16    0.38
   5   4  -3    2.32    0.25
   5   4  -3    2.47    0.27
   5   4  -3    2.54    0.17
  -5  -4   3    2.50    0.25
  -5  -4   3    2.53    0.25
   4   4  -3   13.71    0.48
   4   4  -3   13.79    0.49
   4   4  -3   14.09    0.41
  -4  -4   3   13.82    0.48
  -4  -4   3   13.71    0.48
   3   4  -3    8.26    0.31
  -3  -4   3    8.53    0.32
   2   4  -3    1.93    0.14
   2   4  -3    2.07    0.14
   2   4  -3    1.98    0.15
  -2  -4   3    1.95    0.13
  -2  -4   3    2.12    0.17
  -2  -4   3    2.27    0.14
   1   4  -3  172.13    4.55
   1   4  -3  175.98    4.43
   1   4  -3  175.48    4.43
  -1  -4   3  169.60    4.43
  -1  -4   3  173.24    4.43
  -1  -4   3  172.13    4.61
  -1  -4   3  169.19    4.84
   0   4  -3    6.02    0.26
   0   4  -3    5.92    0.19
   0   4  -3    5.94    0.19
   0  -4   3    6.32    0.28
   0  -4   3    5.98    0.23
   0  -4   3    6.09    0.18
   0  -4   3    6.07    0.19
  -1   4  -3    5.01    0.25
   1  -4   3    5.33    0.26
  -2   4  -3   10.27    0.41
   2  -4   3   10.62    0.42
  -3   4  -3    0.98    0.06
  -3   4  -3    1.04    0.15
  -3   4  -3    1.09    0.06
   3  -4   3    0.97    0.16
  -4   4  -3    2.92    0.14
  -4   4  -3    3.41    0.16
  -4   4  -3    3.42    0.30
   4  -4   3    4.19    0.33
   4  -4   3    2.95    0.09
   7   3  -3   14.19    0.67
   7   3  -3   15.32    0.63
  -7  -3   3   14.83    0.57
  -7  -3   3   14.51    0.67
  -7  -3   3   12.16    0.60
   6   3  -3   16.76    0.65
   6   3  -3   17.03    0.65
  -6  -3   3   17.28    0.62
  -6  -3   3   17.32    0.61
  -6  -3   3   17.95    0.66
   5   3  -3    0.42    0.15
   5   3  -3    0.44    0.13
  -5  -3   3    0.69    0.15
  -5  -3   3    0.68    0.16
   4   3  -3    0.38    0.12
   4   3  -3    0.62    0.13
   4   3  -3    0.51    0.08
  -4  -3   3    0.64    0.13
  -4  -3   3    0.54    0.12
   3   3  -3   18.23    0.52
   3   3  -3   18.66    0.56
   3   3  -3   18.53    0.56
  -3  -3   3   17.08    0.55
  -3  -3   3   18.60    0.56
   2   3  -3    6.08    0.22
   2   3  -3    6.18    0.18
  -2  -3   3    5.72    0.22
  -2  -3   3    5.98    0.22
   1   3  -3   23.20    0.65
   1   3  -3   23.27    0.65
   1   3  -3   24.35    0.68
  -1  -3   3   23.12    0.65
  -1  -3   3   24.48    0.65
  -1  -3   3   23.67    0.65
   0   3  -3    0.41    0.05
   0   3  -3    0.38    0.04
   0   3  -3    0.34    0.07
   0  -3   3    0.34    0.08
   0  -3   3    0.43    0.05
   0  -3   3    0.32    0.06
  -1   3  -3    9.17    0.34
   1  -3   3    9.37    0.33
   1  -3   3    9.13    0.34
  -2   3  -3    1.70    0.16
   2  -3   3    1.42    0.15
  -3   3  -3    6.47    0.21
  -3   3  -3    6.55    0.20
  -3   3  -3    6.54    0.31
   3  -3   3    6.68    0.20
   3  -3   3    6.34    0.20
   3  -3   3    6.61    0.30
  -4   3  -3   13.07    0.39
  -4   3  -3   12.72    0.38
  -4   3  -3   11.96    0.49
   4  -3   3   12.78    0.38
   4  -3   3   13.02    0.38
   4  -3   3   12.51    0.48
  -5   3  -3   -0.01    0.08
  -5   3  -3    0.15    0.14
  -5   3  -3    0.17    0.18
   5  -3   3   -0.02    0.15
   5  -3   3   -0.02    0.11
   7   2  -3   19.44    0.79
   7   2  -3   20.38    0.80
  -7  -2   3   19.39    0.71
  -7  -2   3   20.81    0.79
   6   2  -3    5.00    0.31
   6   2  -3    4.37    0.35
  -6  -2   3    4.58    0.28
  -6  -2   3    4.88    0.35
  -6  -2   3    4.61    0.35
   5   2  -3    2.48    0.24
   5   2  -3    2.20    0.23
  -5  -2   3    2.28    0.24
  -5  -2   3    2.40    0.23
   4   2  -3    1.62    0.18
   4   2  -3    1.16    0.14
  -4  -2   3    1.47    0.17
  -4  -2   3    1.15    0.15
   3   2  -3   21.50    0.64
   3   2  -3   21.59    0.65
   3   2  -3   22.10    0.63
  -3  -2   3   22.66    0.65
  -3  -2   3   21.06    0.64
   2   2  -3   70.49    1.84
   2   2  -3   70.42    1.88
   2   2  -3   71.55    1.84
  -2  -2   3   68.06    1.85
  -2  -2   3   69.51    1.84
   1   2  -3  159.95    4.29
   1   2  -3  165.45    4.09
   1   2  -3  159.91    4.09
   1   2  -3  153.72    4.16
  -1  -2   3  158.86    4.29
  -1  -2   3  161.87    4.09
  -1  -2   3  155.91    4.08
   0   2  -3    0.90    0.09
   0   2  -3    1.00    0.05
   0   2  -3    0.90    0.05
   0  -2   3    0.97    0.05
   0  -2   3    0.89    0.08
   0  -2   3    0.91    0.05
  -1   2  -3    8.12    0.29
   1  -2   3    8.09    0.28
   1  -2   3    7.78    0.29
  -2   2  -3    0.34    0.09
  -2   2  -3    0.34    0.04
   2  -2   3    0.30    0.03
   2  -2   3    0.30    0.07
   2  -2   3    0.37    0.03
  -3   2  -3    0.98    0.07
  -3   2  -3    0.91    0.09
  -3   2  -3    1.02    0.13
   3  -2   3    0.89    0.07
   3  -2   3    0.97    0.09
   3  -2   3    0.70    0.10
  -4   2  -3    6.94    0.33
  -4   2  -3    7.30    0.27
  -4   2  -3    7.46    0.25
   4  -2   3    7.81    0.27
   4  -2   3    7.69    0.25
   4  -2   3    7.22    0.30
  -5   2  -3    3.18    0.24
  -5   2  -3    3.23    0.24
  -5   2  -3    2.79    0.17
   5  -2   3    2.77    0.22
   5  -2   3    3.35    0.17
   5  -2   3    3.15    0.22
   6   1  -3    0.51    0.19
   6   1  -3    0.59    0.19
  -6  -1   3    0.35    0.14
  -6  -1   3    0.40    0.13
  -6  -1   3    0.58    0.17
   5   1  -3   21.24    0.68
   5   1  -3   20.23    0.67
  -5  -1   3   20.74    0.67
  -5  -1   3   19.93    0.68
  -5  -1   3   20.10    0.67
   4   1  -3   34.81    0.98
   4   1  -3   33.29    0.97
  -4  -1   3   32.22    0.97
  -4  -1   3   33.72    1.02
  -4  -1   3   34.52    0.98
   3   1  -3    5.91    0.25
   3   1  -3    5.81    0.24
  -3  -1   3    5.78    0.24
  -3  -1   3    5.74    0.23
   2   1  -3  527.59   13.34
   2   1  -3  526.03   13.46
   2   1  -3  490.17   13.92
  -2  -1   3  519.60   13.46
  -2  -1   3  531.32   13.41
   1   1  -3  169.92    4.35
   1   1  -3  174.59    4.39
   1   1  -3  164.16    4.52
  -1  -1   3  169.47    4.54
  -1  -1   3  166.09    4.35
  -1  -1   3  166.72    4.35
   0   1  -3   15.22    0.44
   0   1  -3   15.27    0.41
   0   1  -3   15.17    0.41
   0   1  -3   14.72    0.44
   0  -1   3   15.34    0.41
   0  -1   3   15.27    0.41
   0  -1   3   15.22    0.44
  -1   1  -3   98.38    2.55
  -1   1  -3  102.66    2.64
   1  -1   3   97.47    2.69
  -2   1  -3   72.40    1.97
  -2   1  -3   74.03    1.88
  -2   1  -3   73.93    1.88
   2  -1   3   72.56    1.88
   2  -1   3   73.34    1.88
   2  -1   3   73.33    2.01
   2  -1   3   71.75    2.05
  -3   1  -3    6.75    0.22
  -3   1  -3    6.24    0.22
  -3   1  -3    6.41    0.27
   3  -1   3    6.67    0.24
   3  -1   3    6.60    0.22
   3  -1   3    6.54    0.22
  -4   1  -3   16.32    0.49
  -4   1  -3   15.68    0.55
  -4   1  -3   16.13    0.48
   4  -1   3   15.93    0.48
   4  -1   3   15.93    0.47
   4  -1   3   15.44    0.49
  -5   1  -3    1.86    0.14
  -5   1  -3    1.76    0.20
  -5   1  -3    1.89    0.21
   5  -1   3    1.70    0.14
   5  -1   3    1.71    0.20
   5  -1   3    1.33    0.16
  -6   1  -3    1.08    0.13
  -6   1  -3    1.20    0.21
   6  -1   3    0.92    0.18
   6  -1   3    0.91    0.21
   6   0  -3    5.10    0.36
   6   0  -3    4.54    0.36
  -6   0   3    3.35    0.35
  -6   0   3    4.82    0.30
  -6   0   3    4.89    0.34
   5   0  -3    2.06    0.22
   5   0  -3    1.67    0.18
  -5   0   3    1.33    0.18
  -5   0   3    1.61    0.19
  -5   0   3    1.58    0.20
   4   0  -3    0.99    0.13
   4   0  -3    0.94    0.13
  -4   0   3    0.76    0.11
  -4   0   3    0.94    0.14
  -4   0   3    0.80    0.12
   3   0  -3    3.20    0.18
   3   0  -3    3.33    0.18
  -3   0   3    3.22    0.18
  -3   0   3    3.50    0.18
  -3   0   3    3.32    0.19
   2   0  -3   44.71    1.16
   2   0  -3   43.22    1.19
   2   0  -3   42.01    1.15
  -2   0   3   43.38    1.16
  -2   0   3   41.21    1.15
   1   0  -3  123.56    3.30
   1   0  -3  125.43    3.18
   1   0  -3  124.59    3.18
  -1   0   3  121.59    3.30
  -1   0   3  122.52    3.18
  -1   0   3  124.28    3.18
  -1   0   3  122.61    3.21
   0   0  -3   12.71    0.37
   0   0  -3   12.43    0.37
   0   0  -3   13.25    0.38
   0   0  -3   14.42    0.40
   0   0   3   12.87    0.37
   0   0   3   12.93    0.37
   0   0   3   14.01    0.40
  -1   0  -3   28.83    0.80
  -1   0  -3   29.20    0.76
  -1   0  -3   29.13    0.76
  -1   0  -3   29.55    0.82
   1   0   3   28.37    0.76
   1   0   3   28.78    0.76
   1   0   3   28.48    0.82
  -2   0  -3   18.57    0.53
  -2   0  -3   19.42    0.53
  -2   0  -3   19.56    0.58
   2   0   3   20.84    0.60
   2   0   3   19.17    0.53
   2   0   3   19.40    0.56
   2   0   3   19.46    0.53
  -3   0  -3   87.00    2.27
  -3   0  -3   88.74    2.36
  -3   0  -3   88.75    2.28
   3   0   3   86.80    2.42
   3   0   3   86.91    2.27
   3   0   3   86.98    2.41
   3   0   3   87.13    2.27
  -4   0  -3   30.60    0.86
  -4   0  -3   30.47    0.91
  -4   0  -3   30.17    0.85
   4   0   3   31.05    0.85
   4   0   3   30.49    0.85
   4   0   3   30.04    0.93
  -5   0  -3    0.92    0.13
  -5   0  -3    0.83    0.11
   5   0   3    0.49    0.11
   5   0   3    0.63    0.12
   5   0   3    0.84    0.10
  -6   0  -3    9.43    0.44
  -6   0  -3    9.92    0.38
   6   0   3    9.99    0.43
   6   0   3   10.07    0.45
   6   0   3    9.80    0.37
   6  -1  -3    3.91    0.34
   6  -1  -3    3.79    0.35
  -6   1   3    4.08    0.33
  -6   1   3    3.24    0.31
   5  -1  -3    3.38    0.26
   5  -1  -3    2.78    0.26
  -5   1   3    2.79    0.24
  -5   1   3    3.36    0.24
  -5   1   3    3.39    0.28
   4  -1  -3    2.15    0.17
   4  -1  -3    2.19    0.19
  -4   1   3    2.45    0.15
  -4   1   3    2.13    0.18
  -4   1   3    2.34    0.19
  -4   1   3    2.42    0.20
   3  -1  -3    1.29    0.12
   3  -1  -3    1.38    0.14
  -3   1   3    1.32    0.13
  -3   1   3    1.42    0.15
  -3   1   3    1.52    0.12
  -3   1   3    1.45    0.10
   2  -1  -3  131.01    3.49
   2  -1  -3  134.12    3.50
  -2   1   3  133.34    3.50
  -2   1   3  138.29    3.77
  -2   1   3  139.82    3.52
  -2   1   3  133.19    3.50
   1  -1  -3   41.61    1.10
   1  -1  -3   40.41    1.10
   1  -1  -3   40.11    1.14
  -1   1   3   41.55    1.09
  -1   1   3   42.63    1.19
  -1   1   3   40.23    1.10
   0  -1  -3  124.73    3.30
   0  -1  -3  122.40    3.16
   0  -1  -3  123.34    3.17
   0   1   3  123.39    3.16
   0   1   3  126.71    3.42
   0   1   3  123.76    3.16
   0   1   3  118.11    3.29
  -1  -1  -3   68.43    1.71
  -1  -1  -3   64.06    1.79
   1   1   3   67.51    1.71
   1   1   3   64.62    1.79
   1   1   3   65.86    1.83
   1   1   3   64.46    1.71
  -2  -1  -3    6.63    0.21
  -2  -1  -3    6.17    0.21
   2   1   3    6.31    0.21
   2   1   3    6.26    0.21
   2   1   3    6.31    0.19
   2   1   3    6.07    0.24
  -3  -1  -3  156.65    4.14
  -3  -1  -3  157.94    4.14
   3   1   3  162.03    4.14
   3   1   3  163.04    4.14
   3   1   3  162.73    4.33
  -4  -1  -3   21.76    0.64
  -4  -1  -3   22.37    0.65
   4   1   3   21.52    0.64
   4   1   3   22.42    0.64
   4   1   3   21.19    0.69
  -5  -1  -3    0.49    0.10
  -5  -1  -3    0.65    0.13
   5   1   3    0.51    0.10
   5   1   3    0.43    0.12
   5   1   3    0.66    0.12
  -6  -1  -3    4.48    0.25
  -6  -1  -3    4.43    0.31
   6   1   3    5.15    0.27
   6   1   3    4.83    0.33
   6   1   3    4.92    0.33
   6  -2  -3    1.28    0.27
   6  -2  -3    1.53    0.23
  -6   2   3    1.22    0.22
  -6   2   3    1.34    0.22
   5  -2  -3    1.43    0.18
   5  -2  -3    0.81    0.18
  -5   2   3    1.36    0.17
  -5   2   3    1.03    0.16
  -5   2   3    1.20    0.16
  -5   2   3    1.25    0.19
   4  -2  -3   20.96    0.67
   4  -2  -3   21.31    0.67
  -4   2   3   21.69    0.67
  -4   2   3   21.28    0.64
  -4   2   3   21.74    0.68
  -4   2   3   20.99    0.70
   3  -2  -3   60.08    1.59
   3  -2  -3   56.03    1.58
  -3   2   3   60.18    1.58
  -3   2   3   58.36    1.58
  -3   2   3   57.86    1.58
  -3   2   3   58.06    1.70
   2  -2  -3  223.41    6.28
   2  -2  -3  222.24    5.81
   2  -2  -3  220.25    5.81
  -2   2   3  227.18    5.81
  -2   2   3  227.39    6.28
  -2   2   3  227.74    5.82
  -2   2   3  233.93    5.89
   1  -2  -3    3.36    0.17
   1  -2  -3    3.31    0.14
   1  -2  -3    3.38    0.15
   1  -2  -3    3.07    0.15
  -1   2   3    3.05    0.15
  -1   2   3    3.29    0.16
  -1   2   3    3.07    0.17
   0  -2  -3  192.33    5.01
   0  -2  -3  194.96    5.03
   0  -2  -3  187.74    5.21
   0  -2  -3  201.76    5.44
   0   2   3  192.39    5.41
   0   2   3  199.92    5.22
   0   2   3  193.15    5.03
   0   2   3  202.23    5.01
  -1  -2  -3  129.53    3.43
  -1  -2  -3  129.53    3.55
  -1  -2  -3  124.93    3.30
  -1  -2  -3  130.91    3.30
   1   2   3  125.18    3.43
   1   2   3  130.57    3.30
   1   2   3  128.10    3.55
   1   2   3  124.91    3.29
  -2  -2  -3    2.35    0.13
  -2  -2  -3    2.14    0.12
  -2  -2  -3    2.20    0.13
   2   2   3    2.16    0.12
   2   2   3    2.31    0.09
   2   2   3    2.33    0.13
   2   2   3    2.35    0.11
  -3  -2  -3   15.76    0.47
   3   2   3   15.58    0.48
   3   2   3   16.02    0.50
  -4  -2  -3    4.15    0.20
   4   2   3    4.48    0.21
   4   2   3    4.40    0.22
   4   2   3    4.13    0.22
  -5  -2  -3   32.96    0.93
   5   2   3   30.40    0.92
   5   2   3   30.15    0.97
   5   2   3   33.14    0.93
  -6  -2  -3    0.97    0.16
  -6  -2  -3    0.96    0.18
   6   2   3    1.07    0.18
   6   2   3    0.68    0.16
   6   2   3    1.02    0.17
  -7  -2  -3    2.97    0.33
   7   2   3    3.09    0.35
   7   2   3    3.23    0.40
   7   2   3    2.06    0.28
   5  -3  -3    0.10    0.14
   5  -3  -3    0.09    0.17
  -5   3   3   -0.01    0.17
  -5   3   3   -0.14    0.15
  -5   3   3    0.17    0.14
   4  -3  -3    0.11    0.11
   4  -3  -3   -0.02    0.12
  -4   3   3    0.28    0.13
  -4   3   3    0.25    0.12
   3  -3  -3    3.50    0.20
   3  -3  -3    3.55    0.22
  -3   3   3    3.68    0.23
  -3   3   3    3.49    0.20
   2  -3  -3   28.31    0.86
   2  -3  -3   27.22    0.79
   2  -3  -3   26.53    0.78
  -2   3   3   27.90    0.79
  -2   3   3   28.05    0.79
  -2   3   3   27.29    0.86
  -2   3   3   27.42    0.79
   1  -3  -3   29.23    0.82
   1  -3  -3   28.90    0.82
   1  -3  -3   30.60    0.86
   1  -3  -3   29.46    0.90
  -1   3   3   29.04    0.82
  -1   3   3   29.93    0.83
  -1   3   3   29.94    0.90
   0  -3  -3    5.70    0.22
   0  -3  -3    5.78    0.22
   0  -3  -3    6.06    0.24
   0  -3  -3    5.44    0.21
   0   3   3    5.37    0.23
   0   3   3    6.18    0.22
   0   3   3    5.52    0.22
   0   3   3    5.68    0.21
  -1  -3  -3  208.69    5.87
  -1  -3  -3  212.22    5.45
  -1  -3  -3  213.58    5.45
  -1  -3  -3  215.92    5.66
   1   3   3  211.90    5.45
   1   3   3  210.96    5.66
   1   3   3  206.17    5.87
   1   3   3  218.42    5.45
  -2  -3  -3  118.96    3.08
  -2  -3  -3  118.74    3.29
  -2  -3  -3  120.55    3.19
  -2  -3  -3  120.10    3.08
   2   3   3  117.85    3.19
   2   3   3  118.37    3.08
   2   3   3  117.82    3.08
   2   3   3  115.11    3.29
  -3  -3  -3    7.62    0.29
  -3  -3  -3    8.08    0.30
  -3  -3  -3    8.03    0.25
   3   3   3    8.14    0.29
   3   3   3    7.95    0.29
   3   3   3    7.92    0.29
  -4  -3  -3   24.81    0.73
  -4  -3  -3   25.01    0.73
   4   3   3   23.54    0.74
   4   3   3   25.18    0.73
   4   3   3   22.51    0.72
  -5  -3  -3   82.02    2.18
  -5  -3  -3   80.86    2.18
   5   3   3   79.14    2.26
   5   3   3   80.43    2.18
   5   3   3   80.82    2.17
  -6  -3  -3    9.22    0.42
  -6  -3  -3    8.45    0.39
   6   3   3    8.71    0.42
   6   3   3    8.87    0.40
   6   3   3    8.47    0.41
  -7  -3  -3    0.22    0.20
   7   3   3    0.01    0.21
   7   3   3    0.18    0.20
   5  -4  -3   11.19    0.47
   5  -4  -3   11.15    0.51
  -5   4   3   10.83    0.49
  -5   4   3   11.21    0.48
  -5   4   3   10.57    0.56
   4  -4  -3   11.83    0.44
   4  -4  -3   11.33    0.49
   4  -4  -3   11.36    0.45
  -4   4   3   11.06    0.49
  -4   4   3   11.46    0.44
  -4   4   3   11.62    0.43
  -4   4   3   10.67    0.45
   3  -4  -3    0.15    0.11
   3  -4  -3    0.27    0.12
   3  -4  -3    0.04    0.08
  -3   4   3    0.06    0.10
  -3   4   3    0.04    0.08
  -3   4   3    0.02    0.11
  -3   4   3    0.01    0.10
   2  -4  -3   13.13    0.47
   2  -4  -3   13.09    0.43
   2  -4  -3   12.25    0.42
  -2   4   3   12.68    0.47
  -2   4   3   12.83    0.42
  -2   4   3   11.92    0.42
   1  -4  -3   39.88    1.20
   1  -4  -3   40.65    1.15
   1  -4  -3   40.64    1.10
  -1   4   3   38.42    1.10
  -1   4   3   42.26    1.21
  -1   4   3   37.73    1.10
  -1   4   3   40.14    1.12
   0  -4  -3   12.46    0.43
   0  -4  -3   12.07    0.39
   0  -4  -3   12.45    0.40
   0  -4  -3   12.55    0.39
   0   4   3   12.16    0.43
   0   4   3   12.16    0.39
   0   4   3   12.13    0.39
  -1  -4  -3  131.09    3.40
  -1  -4  -3  130.49    3.52
  -1  -4  -3  128.73    3.40
  -1  -4  -3  132.64    3.67
   1   4   3  131.98    3.40
   1   4   3  130.71    3.52
   1   4   3  127.06    3.66
   1   4   3  134.55    3.40
  -2  -4  -3    7.28    0.25
  -2  -4  -3    7.01    0.26
  -2  -4  -3    6.65    0.27
  -2  -4  -3    6.85    0.27
   2   4   3    7.09    0.25
   2   4   3    7.22    0.27
   2   4   3    7.07    0.26
   2   4   3    6.68    0.27
  -3  -4  -3   12.90    0.41
  -3  -4  -3   12.58    0.41
  -3  -4  -3   13.11    0.43
  -3  -4  -3   11.58    0.42
   3   4   3   13.00    0.43
   3   4   3   13.05    0.42
   3   4   3   13.28    0.41
   3   4   3   13.34    0.43
  -4  -4  -3   58.32    1.59
  -4  -4  -3   58.36    1.63
  -4  -4  -3   58.24    1.59
   4   4   3   58.36    1.63
   4   4   3   57.63    1.59
   4   4   3   57.46    1.59
  -5  -4  -3   13.28    0.49
  -5  -4  -3   12.76    0.46
   5   4   3   12.68    0.47
   5   4   3   12.94    0.47
   5   4   3   12.74    0.48
  -6  -4  -3    3.63    0.32
  -6  -4  -3    3.65    0.29
   6   4   3    3.69    0.31
   6   4   3    3.28    0.29
   6   4   3    3.36    0.30
  -7  -4  -3    4.86    0.40
   7   4   3    5.58    0.41
   7   4   3    5.61    0.43
   7   4   3    4.94    0.44
   4  -5  -3    5.05    0.30
   4  -5  -3    4.47    0.33
   4  -5  -3    4.82    0.39
  -4   5   3    4.60    0.39
  -4   5   3    4.80    0.32
  -4   5   3    4.91    0.28
   3  -5  -3    1.97    0.24
   3  -5  -3    2.17    0.18
   3  -5  -3    1.79    0.22
  -3   5   3    2.06    0.21
  -3   5   3    1.66    0.18
  -3   5   3    1.62    0.20
  -3   5   3    2.43    0.20
   2  -5  -3   18.20    0.67
   2  -5  -3   17.48    0.60
   2  -5  -3   21.20    0.62
   2  -5  -3   17.01    0.64
  -2   5   3   20.96    0.61
  -2   5   3   19.89    0.64
  -2   5   3   20.68    0.62
  -2   5   3   21.48    0.69
   1  -5  -3   19.41    0.63
   1  -5  -3   19.44    0.60
   1  -5  -3   20.37    0.60
   1  -5  -3   20.10    0.67
  -1   5   3   19.70    0.67
  -1   5   3   19.91    0.60
  -1   5   3   19.66    0.62
   0  -5  -3  138.96    3.92
   0  -5  -3  136.44    3.75
   0  -5  -3  134.49    3.61
   0  -5  -3  138.87    3.61
   0   5   3  141.12    3.92
   0   5   3  143.35    3.62
   0   5   3  138.15    3.61
  -1  -5  -3    6.46    0.24
  -1  -5  -3    6.27    0.26
  -1  -5  -3    6.09    0.27
  -1  -5  -3    6.17    0.26
   1   5   3    6.54    0.25
   1   5   3    6.28    0.26
   1   5   3    6.44    0.28
  -2  -5  -3   46.66    1.31
  -2  -5  -3   49.83    1.31
  -2  -5  -3   45.60    1.32
  -2  -5  -3   47.47    1.39
   2   5   3   47.51    1.39
   2   5   3   48.51    1.32
   2   5   3   45.02    1.30
   2   5   3   49.39    1.31
  -3  -5  -3    0.25    0.08
  -3  -5  -3    0.18    0.07
  -3  -5  -3    0.05    0.10
  -3  -5  -3    0.27    0.08
   3   5   3    0.16    0.07
   3   5   3    0.27    0.07
   3   5   3    0.28    0.09
   3   5   3    0.23    0.10
  -4  -5  -3    5.52    0.29
  -4  -5  -3    6.57    0.26
  -4  -5  -3    6.40    0.31
   4   5   3    6.29    0.29
   4   5   3    6.36    0.27
   4   5   3    6.38    0.31
  -5  -5  -3    0.34    0.14
  -5  -5  -3    0.47    0.08
  -5  -5  -3    0.52    0.16
   5   5   3    0.46    0.16
   5   5   3    0.46    0.16
   5   5   3    0.39    0.11
  -6  -5  -3    1.88    0.23
  -6  -5  -3    1.98    0.25
   6   5   3    1.93    0.24
   6   5   3    2.22    0.27
   6   5   3    2.21    0.25
  -7  -5  -3    1.25    0.27
  -7  -5  -3    0.17    0.27
   7   5   3    0.96    0.25
   7   5   3    1.10    0.24
   7   5   3    0.98    0.28
   3  -6  -3    2.65    0.27
   3  -6  -3    2.15    0.21
   3  -6  -3    2.35    0.30
   3  -6  -3    2.12    0.23
  -3   6   3    2.39    0.19
  -3   6   3    2.39    0.24
  -3   6   3    2.18    0.29
   2  -6  -3   32.80    0.95
   2  -6  -3   31.71    0.94
   2  -6  -3   33.97    1.07
   2  -6  -3   31.77    1.01
  -2   6   3   31.23    1.06
  -2   6   3   33.30    1.00
  -2   6   3   32.89    0.95
  -2   6   3   32.40    0.96
   1  -6  -3   17.34    0.59
   1  -6  -3   16.76    0.55
   1  -6  -3   18.18    0.63
   1  -6  -3   17.86    0.57
  -1   6   3   17.40    0.63
  -1   6   3   17.81    0.57
  -1   6   3   17.44    0.56
  -1   6   3   17.69    0.59
   0  -6  -3    5.94    0.27
   0  -6  -3    5.81    0.26
   0  -6  -3    5.90    0.27
   0  -6  -3    5.69    0.29
   0   6   3    6.15    0.26
   0   6   3    6.05    0.30
  -1  -6  -3    2.83    0.19
  -1  -6  -3    2.82    0.20
  -1  -6  -3    2.93    0.20
  -1  -6  -3    2.89    0.17
   1   6   3    3.02    0.17
   1   6   3    3.09    0.21
   1   6   3    2.70    0.20
  -2  -6  -3   10.13    0.40
  -2  -6  -3    9.60    0.34
  -2  -6  -3    9.91    0.36
  -2  -6  -3   10.00    0.38
   2   6   3    9.91    0.38
   2   6   3    9.65    0.39
   2   6   3   10.42    0.38
  -3  -6  -3    0.48    0.13
  -3  -6  -3    0.38    0.11
  -3  -6  -3    0.37    0.08
  -3  -6  -3    0.37    0.12
   3   6   3    0.48    0.13
   3   6   3    0.38    0.08
   3   6   3    0.26    0.10
   3   6   3    0.40    0.10
  -4  -6  -3   78.09    2.26
  -4  -6  -3   81.28    2.14
  -4  -6  -3   76.77    2.14
   4   6   3   77.93    2.16
   4   6   3   80.37    2.14
   4   6   3   77.95    2.14
  -5  -6  -3   42.02    1.21
  -5  -6  -3   40.48    1.20
  -5  -6  -3   40.58    1.21
   5   6   3   40.87    1.18
   5   6   3   39.84    1.21
   5   6   3   41.02    1.21
  -6  -6  -3    1.99    0.27
  -6  -6  -3    2.42    0.17
  -6  -6  -3    1.98    0.27
   6   6   3    2.55    0.28
   6   6   3    2.28    0.27
   6   6   3    1.91    0.27
   3  -7  -3    3.00    0.35
   3  -7  -3    2.63    0.32
   3  -7  -3    2.77    0.30
   3  -7  -3    2.03    0.26
  -3   7   3    3.02    0.33
  -3   7   3    3.27    0.40
   2  -7  -3    1.07    0.19
   2  -7  -3    1.10    0.15
   2  -7  -3    1.39    0.21
   2  -7  -3    1.53    0.21
  -2   7   3    1.05    0.15
  -2   7   3    1.27    0.19
  -2   7   3    0.96    0.19
  -2   7   3    0.62    0.17
   1  -7  -3   12.69    0.44
   1  -7  -3   11.92    0.47
   1  -7  -3   12.57    0.51
   1  -7  -3   11.68    0.45
  -1   7   3   11.83    0.50
  -1   7   3   11.78    0.45
  -1   7   3   11.45    0.47
  -1   7   3   12.12    0.43
   0  -7  -3    0.58    0.12
   0  -7  -3    0.79    0.11
   0  -7  -3    0.67    0.14
   0  -7  -3    0.51    0.12
   0   7   3    0.47    0.12
   0   7   3    0.48    0.14
   0   7   3    0.73    0.12
   0   7   3    0.51    0.10
  -1  -7  -3   37.26    1.13
  -1  -7  -3   37.15    1.03
  -1  -7  -3   34.10    1.02
   1   7   3   31.72    1.02
   1   7   3   36.85    1.13
  -2  -7  -3   40.70    1.15
  -2  -7  -3   39.68    1.14
  -2  -7  -3   40.50    1.13
  -2  -7  -3   34.71    1.22
   2   7   3   41.49    1.15
   2   7   3   41.20    1.24
   2   7   3   41.01    1.15
  -3  -7  -3    3.17    0.25
  -3  -7  -3    3.09    0.24
  -3  -7  -3    3.11    0.24
  -3  -7  -3    2.89    0.17
   3   7   3    3.32    0.24
   3   7   3    3.01    0.25
   3   7   3    3.05    0.22
  -4  -7  -3   13.01    0.49
  -4  -7  -3   13.65    0.52
  -4  -7  -3   13.32    0.51
   4   7   3   13.54    0.44
   4   7   3   13.31    0.52
   4   7   3   13.10    0.52
  -5  -7  -3    8.92    0.44
  -5  -7  -3    9.20    0.45
  -5  -7  -3    8.96    0.39
   5   7   3    9.48    0.42
   5   7   3    8.67    0.41
   5   7   3    8.43    0.35
  -6  -7  -3    6.50    0.33
  -6  -7  -3    5.37    0.45
  -6  -7  -3    6.63    0.47
   6   7   3    6.55    0.40
   6   7   3    6.70    0.48
   6   7   3    5.92    0.34
   1  -8  -3    0.77    0.19
   1  -8  -3    0.68    0.12
   1  -8  -3    0.61    0.21
   1  -8  -3    0.82    0.17
  -1   8   3    0.35    0.16
  -1   8   3    0.84    0.13
  -1   8   3    0.68    0.19
   0  -8  -3    0.25    0.13
   0  -8  -3    0.50    0.13
   0  -8  -3    0.36    0.18
   0   8   3    0.29    0.11
   0   8   3   -0.13    0.12
   0   8   3    0.25    0.15
   0   8   3    0.54    0.11
  -1  -8  -3   17.81    0.58
  -1  -8  -3   16.79    0.65
  -1  -8  -3   17.81    0.60
   1   8   3   16.02    0.59
   1   8   3   17.13    0.64
   1   8   3   17.34    0.59
  -2  -8  -3    0.93    0.15
  -2  -8  -3    0.69    0.17
  -2  -8  -3    1.11    0.12
  -2  -8  -3    0.76    0.16
   2   8   3    1.22    0.17
   2   8   3    1.11    0.18
   2   8   3    0.90    0.15
  -3  -8  -3    0.09    0.15
  -3  -8  -3    0.14    0.14
  -3  -8  -3    0.14    0.08
  -3  -8  -3    0.24    0.14
   3   8   3    0.09    0.13
   3   8   3    0.12    0.14
   3   8   3    0.21    0.17
  -4  -8  -3    0.02    0.17
  -4  -8  -3    0.10    0.17
  -4  -8  -3    0.09    0.16
   4   8   3   -0.06    0.17
   4   8   3    0.17    0.15
  -5  -8  -3    0.06    0.16
  -5  -8  -3    0.14    0.17
  -5  -8  -3    0.09    0.22
   5   8   3    0.05    0.23
   5   8   3    0.16    0.11
   5   8   3   -0.06    0.21
  -6  -8  -3    0.25    0.19
  -6  -8  -3   -0.32    0.29
  -6  -8  -3    0.42    0.29
   6   8   3    0.09    0.14
   6   8   3    0.42    0.31
   6   8   3    0.15    0.29
   0  -9  -3    8.42    0.49
   0  -9  -3    8.73    0.45
   0  -9  -3    9.04    0.46
   0   9   3    8.79    0.46
   0   9   3    8.68    0.42
   0   9   3    9.17    0.47
  -1  -9  -3    8.75    0.45
  -1  -9  -3    9.69    0.49
  -1  -9  -3    9.02    0.40
  -1  -9  -3    9.03    0.40
   1   9   3    9.35    0.46
   1   9   3    8.60    0.43
   1   9   3    9.46    0.44
  -2  -9  -3    0.03    0.11
  -2  -9  -3    0.51    0.16
  -2  -9  -3    0.23    0.22
  -2  -9  -3   -0.06    0.16
   2   9   3    0.25    0.15
   2   9   3    0.37    0.16
  -3  -9  -3    1.11    0.22
  -3  -9  -3    1.32    0.24
  -3  -9  -3    1.47    0.16
  -3  -9  -3    1.62    0.22
   3   9   3    1.72    0.23
  -4  -9  -3    0.47    0.25
  -4  -9  -3    0.52    0.18
  -4  -9  -3    0.82    0.24
   4   9   3    0.03    0.23
   4   9   3    0.85    0.23
  -5  -9  -3    0.80    0.28
  -5  -9  -3    0.90    0.25
  -5  -9  -3    0.91    0.29
   5   9   3    0.86    0.28
   5   9   3    0.30    0.28
   4   8  -4    0.16    0.22
   4   8  -4   -0.28    0.17
   4   8  -4    0.21    0.18
  -4  -8   4    0.07    0.14
  -4  -8   4   -0.12    0.21
  -4  -8   4   -0.14    0.26
   3   8  -4    2.01    0.19
  -3  -8   4    2.92    0.29
  -3  -8   4    1.99    0.23
  -3  -8   4    2.02    0.19
   2   8  -4    4.81    0.34
   2   8  -4    4.25    0.31
   2   8  -4    4.17    0.23
  -2  -8   4    4.87    0.33
  -2  -8   4    4.78    0.22
  -2  -8   4    4.66    0.30
   1   8  -4   26.93    0.93
   1   8  -4   25.04    0.75
   1   8  -4   28.06    0.76
  -1  -8   4   26.44    0.74
  -1  -8   4   26.77    0.96
   5   7  -4   15.88    0.63
  -5  -7   4   15.74    0.70
  -5  -7   4   15.96    0.61
   4   7  -4    0.28    0.15
   4   7  -4    0.11    0.16
   4   7  -4    0.44    0.15
  -4  -7   4    0.35    0.18
  -4  -7   4    0.29    0.18
   3   7  -4   23.37    0.78
   3   7  -4   23.77    0.73
   3   7  -4   25.23    0.77
  -3  -7   4   24.21    0.85
  -3  -7   4   23.84    0.73
  -3  -7   4   23.64    0.75
   2   7  -4    3.58    0.26
   2   7  -4    3.66    0.28
   2   7  -4    4.05    0.20
  -2  -7   4    3.80    0.19
  -2  -7   4    3.75    0.24
  -2  -7   4    3.94    0.27
   1   7  -4   15.90    0.49
   1   7  -4   17.25    0.62
   1   7  -4   16.78    0.51
  -1  -7   4   16.96    0.49
  -1  -7   4   17.40    0.65
  -1  -7   4   16.12    0.48
  -1  -7   4   16.30    0.49
   0  -7   4    0.47    0.14
   0  -7   4    0.57    0.16
  -1   7  -4    0.75    0.23
   1  -7   4    0.80    0.20
   1  -7   4    0.95    0.22
   6   6  -4    1.51    0.29
  -6  -6   4    1.69    0.30
  -6  -6   4    1.92    0.31
  -6  -6   4    1.67    0.28
   5   6  -4   -0.27    0.17
   5   6  -4    0.08    0.18
  -5  -6   4    0.19    0.19
  -5  -6   4    0.20    0.16
  -5  -6   4    0.35    0.17
   4   6  -4    1.12    0.18
   4   6  -4    1.57    0.20
   4   6  -4    1.66    0.18
  -4  -6   4    1.76    0.20
  -4  -6   4    1.60    0.20
  -4  -6   4    1.51    0.20
   3   6  -4   24.27    0.76
   3   6  -4   24.29    0.75
   3   6  -4   25.23    0.74
  -3  -6   4   24.45    0.73
  -3  -6   4   23.76    0.83
  -3  -6   4   24.48    0.75
   2   6  -4   16.04    0.51
   2   6  -4   15.95    0.49
   2   6  -4   15.81    0.56
  -2  -6   4   15.61    0.50
  -2  -6   4   15.86    0.49
  -2  -6   4   16.42    0.60
   1   6  -4   35.89    1.09
   1   6  -4   36.70    0.98
   1   6  -4   35.38    0.98
  -1  -6   4   36.30    0.98
  -1  -6   4   35.23    0.97
  -1  -6   4   37.31    1.00
  -1  -6   4   35.85    1.15
   0   6  -4   32.90    1.05
   0   6  -4   35.39    0.90
   0   6  -4   34.72    0.90
   0  -6   4   34.02    1.11
   0  -6   4   34.96    1.00
  -1   6  -4    0.04    0.11
   1  -6   4    0.14    0.13
   1  -6   4   -0.02    0.15
  -2   6  -4    8.35    0.46
   2  -6   4    7.50    0.47
   2  -6   4    8.42    0.45
   6   5  -4   -0.02    0.11
   6   5  -4    0.13    0.24
   6   5  -4    0.05    0.10
   6   5  -4    0.13    0.22
  -6  -5   4    0.04    0.22
  -6  -5   4   -0.29    0.15
   5   5  -4    3.50    0.14
   5   5  -4    3.49    0.14
   5   5  -4    3.77    0.32
   5   5  -4    3.83    0.30
  -5  -5   4    3.75    0.25
  -5  -5   4    3.68    0.31
   4   5  -4    3.27    0.23
   4   5  -4    3.33    0.26
  -4  -5   4    3.14    0.25
  -4  -5   4    2.98    0.24
  -4  -5   4    3.06    0.22
   3   5  -4   52.97    1.47
   3   5  -4   52.48    1.46
   3   5  -4   53.32    1.46
  -3  -5   4   53.32    1.45
  -3  -5   4   52.12    1.45
  -3  -5   4   53.47    1.60
   2   5  -4    1.84    0.17
   2   5  -4    1.61    0.16
   2   5  -4    1.82    0.13
  -2  -5   4    1.60    0.17
  -2  -5   4    1.66    0.16
  -2  -5   4    1.39    0.12
   1   5  -4    4.95    0.20
   1   5  -4    4.95    0.18
   1   5  -4    4.72    0.25
  -1  -5   4    4.15    0.17
  -1  -5   4    5.03    0.19
  -1  -5   4    4.26    0.26
  -1  -5   4    5.21    0.18
   0   5  -4    0.77    0.13
   0   5  -4    0.91    0.06
   0   5  -4    0.89    0.07
   0  -5   4    0.83    0.11
   0  -5   4    0.88    0.05
   0  -5   4    0.90    0.14
  -1   5  -4    0.36    0.12
   1  -5   4    0.17    0.12
   1  -5   4    0.26    0.11
  -2   5  -4   80.61    2.33
   2  -5   4   83.99    2.34
   2  -5   4   83.89    2.43
  -3   5  -4    3.19    0.31
   3  -5   4    3.27    0.37
   3  -5   4    3.07    0.34
   6   4  -4    0.67    0.20
   6   4  -4    0.59    0.22
   6   4  -4    0.65    0.14
  -6  -4   4    0.80    0.18
  -6  -4   4    0.54    0.22
   5   4  -4    6.10    0.34
   5   4  -4    6.30    0.26
   5   4  -4    6.39    0.37
  -5  -4   4    6.75    0.35
  -5  -4   4    6.14    0.35
   4   4  -4    0.03    0.05
   4   4  -4    0.08    0.13
   4   4  -4    0.11    0.10
  -4  -4   4    0.10    0.11
  -4  -4   4    0.16    0.11
   3   4  -4   10.92    0.39
   3   4  -4   11.95    0.38
  -3  -4   4   11.06    0.39
  -3  -4   4   10.83    0.39
   2   4  -4    6.79    0.26
   2   4  -4    6.23    0.25
   2   4  -4    6.89    0.27
  -2  -4   4    6.35    0.26
  -2  -4   4    6.90    0.25
   1   4  -4    0.40    0.06
   1   4  -4    0.26    0.07
   1   4  -4    0.38    0.09
  -1  -4   4    0.46    0.10
  -1  -4   4    0.25    0.05
  -1  -4   4    0.34    0.06
  -1  -4   4    0.31    0.05
   0   4  -4    4.42    0.14
   0   4  -4    4.04    0.22
   0   4  -4    4.28    0.14
   0  -4   4    4.48    0.24
   0  -4   4    4.42    0.20
   0  -4   4    4.45    0.13
   0  -4   4    4.45    0.13
  -1   4  -4   23.32    0.75
   1  -4   4   24.08    0.73
   1  -4   4   23.91    0.78
  -2   4  -4    0.23    0.11
   2  -4   4    0.22    0.11
   2  -4   4    0.37    0.13
  -3   4  -4    1.05    0.17
   3  -4   4    1.09    0.18
   3  -4   4    1.13    0.17
  -4   4  -4    4.90    0.36
   4  -4   4    4.86    0.41
   6   3  -4    4.15    0.37
   6   3  -4    4.73    0.40
   6   3  -4    5.06    0.31
  -6  -3   4    5.55    0.40
  -6  -3   4    5.15    0.38
   5   3  -4   14.04    0.53
   5   3  -4   13.89    0.48
   5   3  -4   14.44    0.52
  -5  -3   4   14.06    0.51
  -5  -3   4   14.41    0.53
   4   3  -4    0.78    0.12
   4   3  -4    0.62    0.13
   4   3  -4    0.68    0.09
  -4  -3   4    0.65    0.13
  -4  -3   4    0.93    0.14
   3   3  -4    0.05    0.05
   3   3  -4    0.06    0.06
   3   3  -4    0.12    0.06
   3   3  -4   -0.01    0.09
  -3  -3   4    0.05    0.08
  -3  -3   4    0.04    0.08
   2   3  -4    8.05    0.27
   2   3  -4    8.38    0.25
   2   3  -4    7.82    0.29
   2   3  -4    8.17    0.28
  -2  -3   4    8.29    0.28
  -2  -3   4    8.09    0.28
   1   3  -4    6.43    0.24
   1   3  -4    5.90    0.21
   1   3  -4    6.20    0.21
  -1  -3   4    6.12    0.21
  -1  -3   4    6.01    0.20
  -1  -3   4    6.09    0.21
   0   3  -4    0.99    0.05
   0   3  -4    1.08    0.06
   0   3  -4    1.00    0.11
   0  -3   4    1.01    0.11
   0  -3   4    1.04    0.13
   0  -3   4    1.03    0.05
   0  -3   4    1.06    0.05
  -1   3  -4   24.68    0.76
   1  -3   4   24.96    0.75
   1  -3   4   25.92    0.80
  -2   3  -4    1.17    0.15
   2  -3   4    1.17    0.14
   2  -3   4    1.13    0.13
  -3   3  -4   13.45    0.51
   3  -3   4   14.16    0.50
   3  -3   4   13.85    0.52
  -4   3  -4    7.39    0.22
  -4   3  -4    7.50    0.22
  -4   3  -4    7.17    0.36
   4  -3   4    7.55    0.36
   4  -3   4    7.36    0.39
  -5   3  -4    1.85    0.26
  -5   3  -4    1.88    0.17
  -5   3  -4    1.59    0.13
   5  -3   4    1.18    0.19
   5  -3   4    1.53    0.24
   5  -3   4    1.71    0.09
   5  -3   4    1.88    0.09
   6   2  -4    5.06    0.33
   6   2  -4    4.67    0.31
  -6  -2   4    4.69    0.32
  -6  -2   4    5.33    0.34
  -6  -2   4    4.76    0.32
   5   2  -4   14.10    0.51
   5   2  -4   13.60    0.51
   5   2  -4   13.46    0.48
  -5  -2   4   13.66    0.50
  -5  -2   4   13.36    0.51
   4   2  -4    3.22    0.18
   4   2  -4    3.04    0.22
   4   2  -4    3.43    0.23
  -4  -2   4    2.88    0.22
  -4  -2   4    3.32    0.20
   3   2  -4   13.74    0.45
   3   2  -4   14.29    0.46
   3   2  -4   13.77    0.43
   3   2  -4   14.44    0.39
  -3  -2   4   14.32    0.46
  -3  -2   4   13.07    0.45
   2   2  -4  184.58    4.83
   2   2  -4  197.90    4.88
   2   2  -4  180.61    4.99
  -2  -2   4  182.38    4.83
  -2  -2   4  191.90    4.83
   1   2  -4   38.06    1.03
   1   2  -4   38.01    1.04
   1   2  -4   37.60    1.01
   1   2  -4   36.82    1.00
  -1  -2   4   37.49    1.00
  -1  -2   4   38.34    1.04
  -1  -2   4   37.74    1.01
   0   2  -4   63.80    1.63
   0   2  -4   63.04    1.63
   0   2  -4   63.98    1.71
   0  -2   4   63.09    1.73
   0  -2   4   63.33    1.63
  -1   2  -4   81.21    2.19
   1  -2   4   82.69    2.22
   1  -2   4   79.39    2.30
  -2   2  -4   20.09    0.64
   2  -2   4   19.49    0.63
   2  -2   4   20.79    0.64
  -3   2  -4   22.80    0.62
  -3   2  -4   21.63    0.74
   3  -2   4   23.68    0.75
   3  -2   4   24.35    0.61
   3  -2   4   24.48    0.61
   3  -2   4   23.07    0.73
  -4   2  -4    0.91    0.14
  -4   2  -4    1.04    0.09
  -4   2  -4    1.25    0.12
   4  -2   4    0.94    0.12
   4  -2   4    1.05    0.15
   4  -2   4    0.98    0.09
   4  -2   4    1.09    0.11
  -5   2  -4    9.23    0.31
  -5   2  -4    8.86    0.45
  -5   2  -4    9.12    0.35
   5  -2   4    8.99    0.31
   5  -2   4    8.98    0.36
   5  -2   4    9.51    0.44
   5  -2   4    9.31    0.33
   6   1  -4    5.90    0.40
   6   1  -4    6.77    0.37
  -6  -1   4    6.05    0.39
  -6  -1   4    5.65    0.34
  -6  -1   4    6.28    0.37
   5   1  -4    2.61    0.21
   5   1  -4    2.67    0.26
  -5  -1   4    2.38    0.20
  -5  -1   4    2.21    0.22
  -5  -1   4    2.53    0.26
   4   1  -4   17.15    0.56
   4   1  -4   15.90    0.54
   4   1  -4   16.93    0.55
  -4  -1   4   16.29    0.54
  -4  -1   4   17.40    0.55
   3   1  -4   29.49    0.83
   3   1  -4   29.38    0.84
   3   1  -4   27.88    0.83
  -3  -1   4   28.55    0.83
  -3  -1   4   28.86    0.83
   2   1  -4   11.60    0.37
   2   1  -4   12.12    0.31
   2   1  -4   11.71    0.37
   2   1  -4   11.21    0.37
  -2  -1   4   11.73    0.36
  -2  -1   4   11.13    0.37
   1   1  -4   38.90    1.06
   1   1  -4   39.15    1.06
   1   1  -4   41.00    1.06
   1   1  -4   38.85    1.10
  -1  -1   4   40.27    1.06
  -1  -1   4   40.62    1.06
  -1  -1   4   40.64    1.10
   0   1  -4    7.54    0.26
   0   1  -4    7.98    0.23
   0   1  -4    7.73    0.23
   0   1  -4    8.17    0.26
   0  -1   4    8.20    0.23
   0  -1   4    7.59    0.26
  -1   1  -4   14.72    0.38
  -1   1  -4   14.11    0.45
  -1   1  -4   14.88    0.38
   1  -1   4   14.02    0.38
   1  -1   4   14.68    0.46
   1  -1   4   15.01    0.38
  -2   1  -4   12.97    0.35
  -2   1  -4   12.66    0.43
  -2   1  -4   12.98    0.35
   2  -1   4   12.42    0.43
   2  -1   4   13.29    0.35
   2  -1   4   13.18    0.35
   2  -1   4   12.57    0.42
  -3   1  -4   12.01    0.36
  -3   1  -4   12.45    0.36
  -3   1  -4   12.15    0.44
   3  -1   4   12.31    0.36
   3  -1   4   11.99    0.40
   3  -1   4   12.62    0.35
   3  -1   4   12.73    0.45
  -4   1  -4    0.77    0.10
  -4   1  -4    0.81    0.09
  -4   1  -4    0.67    0.12
   4  -1   4    0.69    0.09
   4  -1   4    0.78    0.13
   4  -1   4    0.80    0.10
   4  -1   4    0.63    0.08
  -5   1  -4    0.13    0.07
  -5   1  -4    0.11    0.11
  -5   1  -4    0.08    0.12
   5  -1   4   -0.06    0.07
   5  -1   4    0.14    0.12
   5  -1   4   -0.06    0.11
  -6   1  -4    5.60    0.38
   6  -1   4    6.50    0.37
   6  -1   4    5.15    0.35
   6   0  -4    1.40    0.23
   6   0  -4    1.06    0.24
  -6   0   4    0.95    0.23
  -6   0   4    0.80    0.22
  -6   0   4    0.97    0.19
   5   0  -4   14.74    0.54
   5   0  -4   14.19    0.54
  -5   0   4   14.12    0.53
  -5   0   4   14.88    0.54
  -5   0   4   14.37    0.54
   4   0  -4   86.65    2.30
   4   0  -4   82.45    2.29
  -4   0   4   89.71    2.30
  -4   0   4   87.24    2.46
  -4   0   4   82.14    2.29
   3   0  -4    0.00    0.08
   3   0  -4    0.04    0.08
   3   0  -4    0.06    0.06
  -3   0   4    0.01    0.07
  -3   0   4    0.04    0.08
  -3   0   4    0.05    0.08
   2   0  -4    0.01    0.05
   2   0  -4    0.05    0.05
   2   0  -4    0.05    0.05
  -2   0   4   -0.02    0.06
  -2   0   4    0.02    0.05
   1   0  -4  109.83    2.77
   1   0  -4  106.80    2.88
   1   0  -4  108.66    2.77
  -1   0   4  110.87    2.78
  -1   0   4  105.51    2.77
  -1   0   4  105.47    2.88
  -1   0   4  101.37    2.77
   0   0  -4    1.88    0.11
   0   0  -4    1.68    0.09
   0   0  -4    1.69    0.09
   0   0  -4    1.76    0.09
   0   0   4    1.68    0.09
   0   0   4    1.76    0.09
   0   0   4    1.73    0.11
  -1   0  -4   52.23    1.36
  -1   0  -4   49.21    1.39
  -1   0  -4   51.20    1.30
  -1   0  -4   49.10    1.30
   1   0   4   50.01    1.30
   1   0   4   50.61    1.30
   1   0   4   48.54    1.39
  -2   0  -4    7.75    0.24
  -2   0  -4    7.71    0.24
  -2   0  -4    7.48    0.28
   2   0   4    7.45    0.23
   2   0   4    7.97    0.23
   2   0   4    7.89    0.29
  -3   0  -4    2.68    0.14
  -3   0  -4    2.73    0.18
  -3   0  -4    2.75    0.13
   3   0   4    2.90    0.18
   3   0   4    2.84    0.13
   3   0   4    2.87    0.12
   3   0   4    2.60    0.14
  -4   0  -4    0.45    0.09
  -4   0  -4    0.44    0.09
  -4   0  -4    0.47    0.07
   4   0   4    0.42    0.09
   4   0   4    0.32    0.07
   4   0   4    0.21    0.11
  -5   0  -4    0.01    0.11
  -5   0  -4    0.01    0.07
   5   0   4    0.09    0.11
   5   0   4   -0.04    0.10
   5   0   4    0.04    0.07
  -6   0  -4    1.74    0.22
  -6   0  -4    1.76    0.18
   6   0   4    2.01    0.27
   6   0   4    2.01    0.18
   6   0   4    2.04    0.22
   6  -1  -4   18.32    0.70
   6  -1  -4   18.76    0.70
  -6   1   4   18.92    0.70
  -6   1   4   18.24    0.70
   5  -1  -4    4.05    0.30
   5  -1  -4    4.25    0.30
  -5   1   4    4.55    0.30
  -5   1   4    3.85    0.28
  -5   1   4    4.46    0.31
   4  -1  -4   17.72    0.59
   4  -1  -4   17.55    0.59
  -4   1   4   18.23    0.52
  -4   1   4   17.89    0.61
  -4   1   4   17.62    0.59
  -4   1   4   17.89    0.58
   3  -1  -4   31.51    0.96
   3  -1  -4   31.90    0.93
   3  -1  -4   32.79    0.93
  -3   1   4   32.93    0.93
  -3   1   4   32.36    0.99
  -3   1   4   34.31    0.88
  -3   1   4   32.07    0.93
   2  -1  -4   33.79    0.93
   2  -1  -4   31.77    0.92
   2  -1  -4   33.29    0.96
  -2   1   4   30.37    0.92
  -2   1   4   34.90    1.00
  -2   1   4   34.85    0.88
  -2   1   4   34.35    0.93
   1  -1  -4    2.29    0.13
   1  -1  -4    2.33    0.13
   1  -1  -4    2.48    0.12
  -1   1   4    2.33    0.14
  -1   1   4    2.28    0.14
  -1   1   4    2.28    0.12
   0  -1  -4   32.12    0.84
   0  -1  -4   31.28    0.88
   0   1   4   31.34    0.84
   0   1   4   29.43    0.87
  -1  -1  -4  794.27   20.26
  -1  -1  -4  770.79   20.24
  -1  -1  -4  788.09   21.17
   1   1   4  758.61   20.20
   1   1   4  817.67   21.16
   1   1   4  794.77   20.27
  -2  -1  -4   66.80    1.72
  -2  -1  -4   64.19    1.71
  -2  -1  -4   66.23    1.81
   2   1   4   64.75    1.81
   2   1   4   65.53    1.71
   2   1   4   65.93    1.71
  -3  -1  -4   16.27    0.48
  -3  -1  -4   16.10    0.48
   3   1   4   16.02    0.53
   3   1   4   16.38    0.48
   3   1   4   16.52    0.48
  -4  -1  -4   34.19    0.95
  -4  -1  -4   34.11    0.95
   4   1   4   34.40    0.95
   4   1   4   33.20    1.02
   4   1   4   33.48    0.94
  -5  -1  -4   15.75    0.53
  -5  -1  -4   15.83    0.51
   5   1   4   15.88    0.51
   5   1   4   16.30    0.52
   5   1   4   16.99    0.59
  -6  -1  -4    2.70    0.19
  -6  -1  -4    2.17    0.24
   6   1   4    2.72    0.26
   6   1   4    2.81    0.29
   6   1   4    2.62    0.20
   6  -2  -4    4.23    0.39
  -6   2   4    4.86    0.39
  -6   2   4    4.89    0.42
   5  -2  -4    4.20    0.26
   5  -2  -4    3.79    0.32
  -5   2   4    4.47    0.33
  -5   2   4    4.06    0.31
  -5   2   4    4.37    0.29
  -5   2   4    4.59    0.25
   4  -2  -4    0.88    0.15
   4  -2  -4    0.89    0.15
  -4   2   4    0.96    0.16
  -4   2   4    0.83    0.14
  -4   2   4    1.03    0.13
  -4   2   4    1.09    0.14
   3  -2  -4    4.31    0.22
   3  -2  -4    4.59    0.24
  -3   2   4    4.23    0.23
  -3   2   4    4.63    0.19
  -3   2   4    4.84    0.25
  -3   2   4    4.57    0.24
   2  -2  -4   44.40    1.25
   2  -2  -4   46.03    1.31
   2  -2  -4   47.26    1.26
  -2   2   4   45.44    1.35
  -2   2   4   46.16    1.26
  -2   2   4   45.04    1.25
  -2   2   4   47.03    1.23
   1  -2  -4   17.00    0.51
   1  -2  -4   17.76    0.56
   1  -2  -4   17.30    0.51
   1  -2  -4   17.20    0.54
  -1   2   4   17.85    0.52
  -1   2   4   17.65    0.56
  -1   2   4   16.89    0.51
   0  -2  -4   32.75    0.93
   0  -2  -4   32.29    0.86
   0  -2  -4   31.36    0.86
   0  -2  -4   30.73    0.90
   0   2   4   31.61    0.93
   0   2   4   30.58    0.89
   0   2   4   31.20    0.86
   0   2   4   31.31    0.86
  -1  -2  -4   22.10    0.67
  -1  -2  -4   22.75    0.64
  -1  -2  -4   23.46    0.64
   1   2   4   22.74    0.64
   1   2   4   24.15    0.65
   1   2   4   22.84    0.67
   1   2   4   23.46    0.68
  -2  -2  -4    0.73    0.09
  -2  -2  -4    0.77    0.10
   2   2   4    0.74    0.09
   2   2   4    0.80    0.07
   2   2   4    0.81    0.10
  -3  -2  -4    8.65    0.30
   3   2   4    9.18    0.31
   3   2   4    9.42    0.34
   3   2   4    8.76    0.31
  -4  -2  -4    0.21    0.08
  -4  -2  -4    0.28    0.09
   4   2   4    0.29    0.08
   4   2   4    0.30    0.10
   4   2   4    0.36    0.09
  -5  -2  -4    0.45    0.11
  -5  -2  -4    0.62    0.13
   5   2   4    0.50    0.12
   5   2   4    0.39    0.12
   5   2   4    0.52    0.11
  -6  -2  -4   18.34    0.60
  -6  -2  -4   14.26    0.59
   6   2   4   17.72    0.65
   6   2   4   17.75    0.59
   6   2   4   18.47    0.61
   5  -3  -4   14.06    0.55
  -5   3   4   14.47    0.51
  -5   3   4   14.91    0.60
   4  -3  -4    1.08    0.17
   4  -3  -4    1.10    0.16
  -4   3   4    1.09    0.14
  -4   3   4    1.07    0.16
  -4   3   4    1.27    0.18
   3  -3  -4    3.65    0.23
   3  -3  -4    3.66    0.24
   3  -3  -4    3.70    0.22
   3  -3  -4    3.23    0.21
  -3   3   4    3.83    0.23
  -3   3   4    3.75    0.24
  -3   3   4    3.46    0.20
   2  -3  -4    5.33    0.26
   2  -3  -4    5.71    0.24
   2  -3  -4    5.12    0.25
   2  -3  -4    5.49    0.23
  -2   3   4    5.18    0.24
  -2   3   4    5.77    0.25
  -2   3   4    5.66    0.22
  -2   3   4    5.59    0.26
   1  -3  -4    6.11    0.24
   1  -3  -4    6.03    0.24
   1  -3  -4    6.58    0.27
   1  -3  -4    6.30    0.25
  -1   3   4    5.93    0.23
  -1   3   4    6.04    0.24
  -1   3   4    6.12    0.26
   0  -3  -4   40.17    1.11
   0  -3  -4   41.72    1.16
   0  -3  -4   39.55    1.20
   0  -3  -4   40.61    1.11
   0   3   4   42.47    1.16
   0   3   4   41.17    1.20
   0   3   4   40.79    1.11
   0   3   4   40.96    1.11
  -1  -3  -4    8.34    0.29
  -1  -3  -4    8.03    0.28
  -1  -3  -4    8.28    0.29
  -1  -3  -4    8.47    0.30
   1   3   4    8.41    0.29
   1   3   4    8.53    0.28
   1   3   4    7.96    0.29
   1   3   4    8.29    0.29
  -2  -3  -4    3.55    0.17
  -2  -3  -4    3.58    0.16
  -2  -3  -4    3.26    0.17
   2   3   4    3.37    0.17
   2   3   4    3.48    0.17
   2   3   4    3.19    0.15
   2   3   4    3.46    0.17
  -3  -3  -4   78.05    2.11
  -3  -3  -4   81.09    2.11
  -3  -3  -4   78.26    2.19
   3   3   4   81.35    2.21
   3   3   4   79.40    2.11
   3   3   4   77.37    2.11
   3   3   4   81.47    2.19
  -4  -3  -4    0.16    0.09
  -4  -3  -4    0.07    0.07
   4   3   4   -0.06    0.08
   4   3   4    0.07    0.09
   4   3   4    0.05    0.09
  -5  -3  -4   17.88    0.56
   5   3   4   16.57    0.55
   5   3   4   15.59    0.58
  -6  -3  -4    0.05    0.13
   6   3   4   -0.05    0.16
   6   3   4    0.11    0.13
   6   3   4   -0.20    0.14
  -7  -3  -4    3.19    0.37
   7   3   4    2.70    0.32
   7   3   4    2.64    0.32
   5  -4  -4    2.47    0.28
   5  -4  -4    2.66    0.30
  -5   4   4    2.59    0.30
  -5   4   4    3.02    0.29
  -5   4   4    3.13    0.35
   4  -4  -4    6.84    0.37
   4  -4  -4    6.85    0.34
  -4   4   4    7.03    0.33
  -4   4   4    6.99    0.34
  -4   4   4    6.40    0.37
   3  -4  -4   90.66    2.76
   3  -4  -4  105.62    3.01
   3  -4  -4  106.33    2.91
  -3   4   4  110.81    2.79
  -3   4   4  103.95    2.78
  -3   4   4  104.73    3.01
  -3   4   4  109.01    2.81
   2  -4  -4    0.01    0.09
   2  -4  -4    0.18    0.08
   2  -4  -4   -0.01    0.09
   2  -4  -4    0.05    0.09
  -2   4   4    0.28    0.09
  -2   4   4    0.11    0.08
  -2   4   4    0.01    0.08
  -2   4   4    0.14    0.10
   1  -4  -4   13.60    0.47
   1  -4  -4   13.34    0.46
   1  -4  -4   14.34    0.50
   1  -4  -4   14.78    0.46
  -1   4   4   14.12    0.50
  -1   4   4   14.65    0.46
  -1   4   4   14.62    0.46
   0  -4  -4  259.79    7.39
   0  -4  -4  274.84    7.12
   0  -4  -4  270.14    6.85
   0  -4  -4  264.71    6.84
   0   4   4  266.95    7.40
   0   4   4  265.59    6.85
   0   4   4  262.64    6.84
  -1  -4  -4   -0.03    0.07
  -1  -4  -4    0.06    0.06
  -1  -4  -4    0.02    0.05
  -1  -4  -4    0.02    0.06
   1   4   4    0.12    0.06
   1   4   4    0.05    0.06
   1   4   4    0.03    0.06
  -2  -4  -4   16.96    0.52
  -2  -4  -4   17.10    0.53
  -2  -4  -4   17.05    0.52
  -2  -4  -4   17.48    0.54
   2   4   4   17.36    0.52
   2   4   4   17.08    0.53
   2   4   4   17.35    0.53
   2   4   4   16.37    0.54
  -3  -4  -4    5.21    0.24
  -3  -4  -4    5.05    0.20
  -3  -4  -4    5.57    0.25
  -3  -4  -4    4.76    0.22
   3   4   4    4.98    0.24
   3   4   4    5.02    0.23
   3   4   4    5.19    0.24
   3   4   4    4.74    0.20
  -4  -4  -4    3.37    0.20
  -4  -4  -4    3.29    0.21
  -4  -4  -4    3.43    0.14
   4   4   4    2.95    0.19
   4   4   4    3.32    0.20
   4   4   4    3.21    0.19
  -5  -4  -4    8.82    0.38
  -5  -4  -4    8.61    0.37
   5   4   4    8.73    0.37
   5   4   4    8.61    0.37
   5   4   4    8.44    0.38
  -6  -4  -4    0.52    0.16
  -6  -4  -4    0.50    0.19
   6   4   4    0.23    0.15
   6   4   4    0.29    0.18
   6   4   4    0.60    0.17
  -7  -4  -4   11.06    0.52
   7   4   4   10.67    0.55
   7   4   4   11.06    0.53
   4  -5  -4    2.81    0.36
   4  -5  -4    2.33    0.25
   4  -5  -4    2.45    0.28
   4  -5  -4    1.98    0.25
  -4   5   4    2.77    0.27
  -4   5   4    2.59    0.26
  -4   5   4    2.37    0.27
   3  -5  -4   14.64    0.56
   3  -5  -4   13.78    0.53
   3  -5  -4   13.49    0.49
   3  -5  -4   14.24    0.52
  -3   5   4   14.51    0.50
  -3   5   4   13.81    0.56
  -3   5   4   13.74    0.50
   2  -5  -4    0.99    0.15
   2  -5  -4    1.09    0.14
   2  -5  -4    1.21    0.15
  -2   5   4    0.95    0.14
  -2   5   4    1.28    0.16
  -2   5   4    1.06    0.14
   1  -5  -4    7.63    0.32
   1  -5  -4    7.20    0.29
   1  -5  -4    7.96    0.34
   1  -5  -4    7.50    0.30
  -1   5   4    7.46    0.31
  -1   5   4    8.05    0.32
  -1   5   4    7.50    0.34
   0  -5  -4    1.72    0.16
   0  -5  -4    1.72    0.14
   0  -5  -4    1.88    0.16
   0  -5  -4    1.73    0.16
   0   5   4    1.37    0.15
   0   5   4    1.65    0.17
   0   5   4    1.34    0.15
  -1  -5  -4   52.78    1.47
  -1  -5  -4   53.54    1.55
  -1  -5  -4   52.90    1.44
  -1  -5  -4   52.19    1.44
   1   5   4   53.71    1.44
   1   5   4   51.33    1.44
   1   5   4   50.42    1.54
   1   5   4   54.32    1.48
  -2  -5  -4   42.62    1.21
  -2  -5  -4   43.27    1.23
  -2  -5  -4   44.45    1.21
  -2  -5  -4   44.33    1.29
   2   5   4   42.40    1.28
   2   5   4   43.77    1.21
   2   5   4   44.05    1.23
   2   5   4   42.66    1.21
  -3  -5  -4   57.58    1.60
  -3  -5  -4   56.74    1.55
  -3  -5  -4   53.21    1.52
  -3  -5  -4   55.94    1.53
   3   5   4   56.04    1.53
   3   5   4   53.59    1.60
   3   5   4   54.93    1.53
   3   5   4   56.14    1.55
  -4  -5  -4    3.40    0.18
  -4  -5  -4    3.19    0.23
  -4  -5  -4    3.52    0.22
   4   5   4    3.29    0.21
   4   5   4    3.27    0.21
   4   5   4    3.35    0.25
  -5  -5  -4   42.18    1.24
  -5  -5  -4   42.69    1.24
  -5  -5  -4   43.34    1.21
   5   5   4   43.87    1.26
   5   5   4   42.12    1.24
   5   5   4   41.73    1.24
  -6  -5  -4    3.72    0.32
  -6  -5  -4    4.27    0.35
   6   5   4    4.10    0.30
   6   5   4    3.94    0.35
   6   5   4    3.32    0.32
  -7  -5  -4    0.33    0.24
   7   5   4   -0.02    0.25
   7   5   4    0.58    0.25
   3  -6  -4    3.07    0.33
   3  -6  -4    3.43    0.30
   3  -6  -4    2.90    0.31
   3  -6  -4    3.02    0.27
  -3   6   4    3.25    0.27
  -3   6   4    3.49    0.35
  -3   6   4    3.37    0.25
   2  -6  -4   -0.02    0.10
   2  -6  -4    0.04    0.13
   2  -6  -4    0.02    0.11
  -2   6   4    0.08    0.12
  -2   6   4   -0.14    0.12
  -2   6   4   -0.12    0.12
  -2   6   4   -0.13    0.10
   1  -6  -4    4.21    0.24
   1  -6  -4    4.78    0.28
   1  -6  -4    4.34    0.27
   1  -6  -4    4.44    0.25
  -1   6   4    5.13    0.28
  -1   6   4    4.46    0.25
  -1   6   4    4.59    0.25
   0  -6  -4    9.73    0.37
   0  -6  -4    9.87    0.40
   0  -6  -4   10.30    0.37
   0  -6  -4    9.74    0.38
   0   6   4   10.32    0.38
   0   6   4   10.38    0.37
   0   6   4    8.38    0.39
  -1  -6  -4   21.72    0.72
  -1  -6  -4   20.97    0.67
  -1  -6  -4   21.20    0.67
  -1  -6  -4   21.97    0.67
   1   6   4   21.98    0.68
   1   6   4   22.44    0.68
   1   6   4   22.45    0.73
  -2  -6  -4   16.53    0.57
  -2  -6  -4   16.39    0.54
  -2  -6  -4   15.93    0.52
  -2  -6  -4   17.31    0.55
   2   6   4   16.49    0.58
   2   6   4   17.05    0.55
   2   6   4   16.21    0.55
   2   6   4   16.94    0.53
  -3  -6  -4   14.29    0.50
  -3  -6  -4   13.79    0.46
  -3  -6  -4   13.82    0.50
  -3  -6  -4   14.25    0.50
   3   6   4   13.74    0.49
   3   6   4   13.83    0.49
   3   6   4   14.10    0.50
   3   6   4   14.52    0.46
  -4  -6  -4   10.26    0.38
  -4  -6  -4   10.19    0.42
  -4  -6  -4    9.95    0.42
   4   6   4   10.19    0.38
   4   6   4    9.93    0.42
   4   6   4    9.90    0.40
  -5  -6  -4   16.66    0.62
  -5  -6  -4   15.86    0.61
  -5  -6  -4   17.16    0.55
   5   6   4   17.04    0.62
   5   6   4   17.37    0.62
   5   6   4   17.22    0.58
  -6  -6  -4    2.68    0.30
  -6  -6  -4    2.50    0.28
   6   6   4    3.08    0.30
   6   6   4    3.17    0.36
   6   6   4    3.04    0.36
   2  -7  -4    2.76    0.30
   2  -7  -4    2.51    0.28
   2  -7  -4    2.61    0.29
   2  -7  -4    2.87    0.22
  -2   7   4    2.66    0.23
  -2   7   4    2.21    0.25
  -2   7   4    2.58    0.26
   1  -7  -4    6.72    0.31
   1  -7  -4    6.81    0.37
   1  -7  -4    7.25    0.35
   1  -7  -4    6.43    0.34
  -1   7   4    6.77    0.36
  -1   7   4    6.90    0.34
  -1   7   4    6.37    0.34
  -1   7   4    6.59    0.32
   0  -7  -4  111.66    3.24
   0  -7  -4  113.96    3.09
   0   7   4  111.63    2.98
   0   7   4  110.72    3.24
  -1  -7  -4   14.26    0.52
  -1  -7  -4   14.84    0.51
  -1  -7  -4   13.98    0.55
  -1  -7  -4   14.71    0.50
   1   7   4   15.05    0.51
   1   7   4   15.23    0.56
   1   7   4   15.46    0.53
  -2  -7  -4    1.98    0.21
  -2  -7  -4    1.70    0.17
  -2  -7  -4    1.94    0.21
  -2  -7  -4    1.85    0.18
   2   7   4    1.95    0.23
   2   7   4    2.16    0.21
   2   7   4    2.08    0.21
  -3  -7  -4    5.08    0.24
  -3  -7  -4    5.18    0.29
  -3  -7  -4    4.85    0.27
  -3  -7  -4    4.93    0.30
   3   7   4    5.04    0.25
   3   7   4    5.13    0.29
   3   7   4    5.14    0.31
   3   7   4    4.90    0.30
  -4  -7  -4   13.75    0.52
  -4  -7  -4   13.93    0.54
  -4  -7  -4   13.54    0.53
   4   7   4   13.22    0.51
   4   7   4   13.86    0.47
   4   7   4   14.31    0.54
  -5  -7  -4   13.38    0.53
  -5  -7  -4   12.98    0.55
  -5  -7  -4   13.59    0.49
   5   7   4   12.57    0.55
   5   7   4   13.41    0.56
   5   7   4   12.99    0.48
  -6  -7  -4    1.90    0.31
  -6  -7  -4    1.80    0.29
   6   7   4    2.16    0.30
   6   7   4    2.11    0.31
   6   7   4    1.92    0.22
   1  -8  -4    0.14    0.17
   1  -8  -4    0.35    0.14
   1  -8  -4    0.23    0.15
   1  -8  -4    0.20    0.19
  -1   8   4   -0.11    0.14
  -1   8   4   -0.05    0.16
  -1   8   4   -0.12    0.14
   0  -8  -4   15.64    0.58
   0  -8  -4   15.41    0.58
   0  -8  -4   15.23    0.61
   0   8   4   16.02    0.56
   0   8   4   14.91    0.58
   0   8   4   15.65    0.61
  -1  -8  -4    3.90    0.27
  -1  -8  -4    3.57    0.25
  -1  -8  -4    3.51    0.27
  -1  -8  -4    3.75    0.29
   1   8   4    3.78    0.29
   1   8   4    3.94    0.27
   1   8   4    3.79    0.27
  -2  -8  -4    0.80    0.13
  -2  -8  -4    0.95    0.17
  -2  -8  -4    0.89    0.17
  -2  -8  -4    0.90    0.19
   2   8   4    1.09    0.17
   2   8   4    0.77    0.19
   2   8   4    1.13    0.17
  -3  -8  -4   15.63    0.59
  -3  -8  -4   15.00    0.50
  -3  -8  -4   14.96    0.58
  -3  -8  -4   15.73    0.57
   3   8   4   14.68    0.58
   3   8   4   15.03    0.55
   3   8   4   14.96    0.55
  -4  -8  -4   24.66    0.82
  -4  -8  -4   26.24    0.84
  -4  -8  -4   23.16    0.81
   4   8   4   24.48    0.83
   4   8   4   22.17    0.81
  -5  -8  -4    6.67    0.46
  -5  -8  -4    8.95    0.48
  -5  -8  -4    7.02    0.40
   5   8   4    8.05    0.43
   5   8   4    8.58    0.36
   5   8   4    7.17    0.47
  -6  -8  -4   26.46    0.97
   6   8   4   25.24    0.96
   6   8   4   26.47    0.97
   0  -9  -4    3.33    0.35
   0  -9  -4    2.19    0.31
   0  -9  -4    2.78    0.28
   0  -9  -4    2.88    0.31
   0   9   4    2.85    0.29
   0   9   4    2.45    0.29
   0   9   4    2.65    0.30
  -1  -9  -4    2.36    0.28
  -1  -9  -4    2.64    0.28
  -1  -9  -4    2.90    0.34
  -1  -9  -4    3.15    0.28
   1   9   4    3.07    0.30
   1   9   4    3.46    0.27
  -2  -9  -4    4.53    0.41
  -2  -9  -4    5.61    0.35
  -2  -9  -4    5.32    0.37
  -2  -9  -4    4.92    0.30
   2   9   4    5.64    0.37
   2   9   4    5.48    0.36
  -3  -9  -4    8.20    0.43
  -3  -9  -4    8.02    0.34
  -3  -9  -4    7.48    0.45
  -3  -9  -4    7.98    0.47
   3   9   4    7.82    0.45
   3   9   4    7.69    0.40
  -4  -9  -4    2.41    0.29
  -4  -9  -4    2.20    0.27
  -4  -9  -4    2.49    0.30
   4   9   4    2.40    0.30
  -5  -9  -4   15.97    0.71
  -5  -9  -4   15.16    0.70
  -5  -9  -4   15.93    0.68
   5   9   4   15.52    0.70
   4   7  -5    0.57    0.15
   4   7  -5    0.50    0.18
   4   7  -5   -0.03    0.19
  -4  -7   5    0.56    0.23
  -4  -7   5    0.21    0.19
  -4  -7   5    0.50    0.14
   3   7  -5   -0.10    0.10
   3   7  -5    0.04    0.15
   3   7  -5    0.12    0.15
  -3  -7   5    0.00    0.14
  -3  -7   5   -0.06    0.09
  -3  -7   5    0.06    0.16
   2   7  -5   10.39    0.36
   2   7  -5   10.52    0.40
   2   7  -5   10.70    0.46
  -2  -7   5   10.19    0.35
  -2  -7   5   10.14    0.47
   1   7  -5    3.43    0.19
   1   7  -5    3.34    0.16
  -1  -7   5    3.70    0.17
  -1  -7   5    3.39    0.17
  -1  -7   5    3.51    0.15
  -1  -7   5    3.92    0.29
   0   7  -5    5.06    0.38
   0  -7   5    5.39    0.31
   0  -7   5    5.04    0.41
   5   6  -5    5.45    0.30
   5   6  -5    4.97    0.36
  -5  -6   5    5.10    0.36
  -5  -6   5    5.38    0.40
  -5  -6   5    5.37    0.38
   4   6  -5    2.73    0.23
   4   6  -5    1.72    0.23
   4   6  -5    2.47    0.23
  -4  -6   5    2.17    0.29
  -4  -6   5    2.25    0.21
  -4  -6   5    2.37    0.27
   3   6  -5    0.57    0.15
   3   6  -5    0.66    0.16
   3   6  -5    0.52    0.11
  -3  -6   5    0.47    0.16
  -3  -6   5    0.62    0.14
  -3  -6   5    0.55    0.10
   2   6  -5    1.35    0.17
   2   6  -5    1.35    0.13
   2   6  -5    1.33    0.15
  -2  -6   5    1.42    0.20
  -2  -6   5    1.45    0.12
  -2  -6   5    1.46    0.14
   1   6  -5   13.83    0.41
   1   6  -5   13.83    0.53
   1   6  -5   14.10    0.42
  -1  -6   5   13.54    0.40
  -1  -6   5   14.11    0.56
  -1  -6   5   14.48    0.42
  -1  -6   5   13.93    0.43
   0   6  -5    3.66    0.28
   0  -6   5    3.79    0.24
   0  -6   5    3.71    0.30
   1  -6   5    6.61    0.43
   1  -6   5    6.18    0.35
  -2   6  -5    8.46    0.46
   2  -6   5    8.58    0.48
   2  -6   5    9.33    0.52
   5   5  -5   31.94    0.99
   5   5  -5   31.36    0.91
  -5  -5   5   31.29    0.99
  -5  -5   5   32.35    0.99
   4   5  -5    0.08    0.12
   4   5  -5    0.20    0.11
  -4  -5   5   -0.11    0.10
  -4  -5   5    0.11    0.14
   3   5  -5   37.63    1.08
   3   5  -5   37.82    1.07
   3   5  -5   38.02    1.08
  -3  -5   5   36.90    1.19
  -3  -5   5   38.16    1.08
  -3  -5   5   38.30    1.07
   2   5  -5   18.58    0.56
   2   5  -5   18.94    0.61
   2   5  -5   18.48    0.57
  -2  -5   5   18.58    0.66
  -2  -5   5   18.78    0.55
  -2  -5   5   18.43    0.57
   1   5  -5    0.10    0.07
   1   5  -5   -0.07    0.10
   1   5  -5    0.08    0.05
  -1  -5   5    0.08    0.07
  -1  -5   5    0.00    0.09
  -1  -5   5    0.04    0.06
  -1  -5   5    0.07    0.05
   0   5  -5    5.25    0.28
   0  -5   5    4.79    0.30
   0  -5   5    4.88    0.25
  -1   5  -5   26.16    0.87
   1  -5   5   27.22    0.91
   1  -5   5   27.04    0.84
   2  -5   5    2.41    0.32
   2  -5   5    2.02    0.26
  -3   5  -5    9.74    0.50
   3  -5   5    9.44    0.52
   3  -5   5    8.64    0.49
   6   4  -5    1.42    0.27
   6   4  -5    1.93    0.31
   6   4  -5    1.93    0.24
  -6  -4   5    1.83    0.24
  -6  -4   5    2.23    0.29
   5   4  -5    8.87    0.31
   5   4  -5    9.14    0.33
   5   4  -5    8.63    0.42
   5   4  -5    9.27    0.45
  -5  -4   5    9.20    0.43
  -5  -4   5    9.49    0.43
   4   4  -5    2.08    0.23
   4   4  -5    2.18    0.13
   4   4  -5    2.01    0.17
   4   4  -5    2.16    0.16
  -4  -4   5    2.17    0.20
  -4  -4   5    2.08    0.22
   3   4  -5  114.70    2.98
   3   4  -5  113.23    2.96
   3   4  -5  110.20    2.94
   3   4  -5  109.60    2.95
  -3  -4   5  113.92    2.95
  -3  -4   5  108.96    2.94
   2   4  -5   51.83    1.40
   2   4  -5   53.29    1.40
   2   4  -5   51.33    1.43
  -2  -4   5   51.46    1.40
  -2  -4   5   52.27    1.40
   1   4  -5    0.30    0.10
   1   4  -5    0.23    0.05
   1   4  -5    0.14    0.07
  -1  -4   5    0.21    0.06
  -1  -4   5    0.27    0.05
  -1  -4   5    0.07    0.09
  -1  -4   5    0.16    0.06
   0   4  -5   31.85    0.97
   0  -4   5   33.56    0.94
   0  -4   5   32.21    1.02
  -1   4  -5    2.80    0.20
   1  -4   5    3.29    0.22
   1  -4   5    3.33    0.24
  -2   4  -5   15.76    0.57
   2  -4   5   16.67    0.56
   2  -4   5   13.43    0.56
   3  -4   5    4.11    0.34
   3  -4   5    4.23    0.32
  -4   4  -5    4.85    0.36
   4  -4   5    4.27    0.40
   4  -4   5    3.88    0.40
   6   3  -5   -0.16    0.21
   6   3  -5    0.25    0.15
   6   3  -5    0.17    0.24
  -6  -3   5    0.28    0.23
  -6  -3   5    0.12    0.21
   5   3  -5    1.63    0.18
   5   3  -5    1.94    0.22
   5   3  -5    1.58    0.20
  -5  -3   5    2.15    0.26
  -5  -3   5    1.76    0.22
   4   3  -5    0.51    0.11
   4   3  -5    0.54    0.12
   4   3  -5    0.46    0.08
   4   3  -5    0.58    0.08
  -4  -3   5    0.41    0.14
  -4  -3   5    0.58    0.13
   3   3  -5    1.13    0.14
   3   3  -5    1.38    0.11
   3   3  -5    1.23    0.11
  -3  -3   5    1.10    0.13
   2   3  -5   10.42    0.35
   2   3  -5   10.42    0.34
   2   3  -5   10.87    0.35
   2   3  -5   10.80    0.33
  -2  -3   5   10.82    0.36
  -2  -3   5   10.38    0.35
   1   3  -5   43.56    1.14
   1   3  -5   42.04    1.18
   1   3  -5   42.97    1.14
  -1  -3   5   41.99    1.13
  -1  -3   5   42.86    1.18
  -1  -3   5   42.61    1.13
   0   3  -5    3.61    0.19
   0   3  -5    3.75    0.12
   0   3  -5    3.59    0.12
   0  -3   5    3.80    0.11
   0  -3   5    3.54    0.18
   0  -3   5    3.33    0.21
  -1   3  -5   23.04    0.72
   1  -3   5   23.40    0.72
   1  -3   5   23.23    0.75
  -2   3  -5  107.71    2.93
   2  -3   5  107.79    2.96
   2  -3   5  106.51    3.05
  -3   3  -5    3.17    0.24
   3  -3   5    3.05    0.27
   3  -3   5    3.25    0.25
  -4   3  -5   22.60    0.81
   4  -3   5   22.66    0.80
   4  -3   5   23.05    0.77
   6   2  -5    4.35    0.33
   6   2  -5    4.61    0.34
   6   2  -5    4.47    0.39
  -6  -2   5    5.00    0.41
  -6  -2   5    4.16    0.35
  -6  -2   5    4.17    0.37
   5   2  -5   -0.07    0.10
   5   2  -5    0.16    0.12
   5   2  -5   -0.08    0.14
  -5  -2   5   -0.09    0.15
  -5  -2   5   -0.24    0.14
   4   2  -5    0.97    0.11
   4   2  -5    1.36    0.16
   4   2  -5    0.96    0.14
  -4  -2   5    1.10    0.15
  -4  -2   5    0.96    0.15
   2   2  -5  143.99    3.58
   2   2  -5  119.56    3.54
   2   2  -5  143.32    3.55
   2   2  -5  137.56    3.67
  -2  -2   5  139.92    3.55
  -2  -2   5  136.49    3.55
   1   2  -5   86.30    2.25
   1   2  -5   87.08    2.25
   1   2  -5   89.57    2.29
   1   2  -5   86.25    2.34
  -1  -2   5   85.23    2.34
  -1  -2   5   86.09    2.25
  -1  -2   5   84.15    2.24
   0   2  -5    4.93    0.16
   0   2  -5    4.85    0.20
   0   2  -5    4.69    0.16
   0   2  -5    4.98    0.21
   0  -2   5    4.85    0.20
   0  -2   5    4.83    0.15
  -1   2  -5   46.40    1.29
   1  -2   5   46.47    1.35
   1  -2   5   44.68    1.30
  -2   2  -5    0.10    0.09
   2  -2   5   -0.03    0.08
   2  -2   5   -0.01    0.08
  -3   2  -5    0.84    0.13
   3  -2   5    0.71    0.13
   3  -2   5    0.69    0.11
  -4   2  -5    0.15    0.05
  -4   2  -5    0.27    0.12
   4  -2   5    0.12    0.11
   4  -2   5    0.21    0.13
  -5   2  -5    0.24    0.10
  -5   2  -5    0.44    0.20
   5  -2   5    0.18    0.12
   5  -2   5    0.33    0.15
   5  -2   5    0.32    0.07
   5  -2   5    0.23    0.06
   6   1  -5   15.35    0.61
   6   1  -5   15.39    0.60
   6   1  -5   15.16    0.60
  -6  -1   5   16.12    0.61
  -6  -1   5   13.85    0.58
  -6  -1   5   16.86    0.62
   5   1  -5    0.21    0.16
   5   1  -5    0.21    0.15
   5   1  -5    0.13    0.12
  -5  -1   5    0.23    0.16
  -5  -1   5    0.24    0.13
  -5  -1   5    0.15    0.14
   4   1  -5   -0.04    0.11
   4   1  -5    0.02    0.08
   4   1  -5   -0.18    0.08
  -4  -1   5    0.04    0.10
  -4  -1   5   -0.03    0.08
   3   1  -5    0.16    0.07
   3   1  -5    0.10    0.07
   3   1  -5    0.23    0.10
  -3  -1   5    0.14    0.09
  -3  -1   5    0.02    0.09
   2   1  -5    3.89    0.18
   2   1  -5    3.75    0.18
   2   1  -5    4.07    0.19
  -2  -1   5    3.84    0.17
  -2  -1   5    3.75    0.17
   1   1  -5   40.11    1.07
   1   1  -5   39.61    1.07
   1   1  -5   39.78    1.07
   1   1  -5   40.30    1.11
  -1  -1   5   39.51    1.06
  -1  -1   5   39.88    1.11
  -1  -1   5   38.46    1.06
   0   1  -5    1.53    0.08
   0   1  -5    1.54    0.09
   0   1  -5    1.52    0.11
   0   1  -5    1.53    0.11
   0  -1   5    1.43    0.12
   0  -1   5    1.52    0.08
   0  -1   5    1.45    0.09
  -1   1  -5   48.66    1.21
  -1   1  -5   47.21    1.21
  -1   1  -5   46.29    1.30
   1  -1   5   45.68    1.21
   1  -1   5   46.83    1.21
   1  -1   5   46.73    1.32
  -2   1  -5    7.07    0.20
  -2   1  -5    7.20    0.20
  -2   1  -5    6.99    0.29
   2  -1   5    6.87    0.29
   2  -1   5    7.08    0.20
   2  -1   5    7.17    0.27
   2  -1   5    7.39    0.20
  -3   1  -5   35.08    0.89
  -3   1  -5   33.98    0.89
  -3   1  -5   31.61    1.01
   3  -1   5   34.58    0.89
   3  -1   5   34.62    0.89
   3  -1   5   32.74    1.02
   3  -1   5   33.66    1.00
  -4   1  -5   30.82    0.98
  -4   1  -5   33.18    0.86
  -4   1  -5   30.91    0.86
   4  -1   5   32.11    0.86
   4  -1   5   30.49    0.99
   4  -1   5   31.95    0.85
   4  -1   5   32.02    0.93
  -5   1  -5    2.62    0.15
  -5   1  -5    3.07    0.21
   5  -1   5    2.79    0.15
   5  -1   5    2.41    0.24
   5  -1   5    2.58    0.20
   6   0  -5    3.49    0.38
   6   0  -5    2.28    0.30
   6   0  -5    2.25    0.30
  -6   0   5    2.25    0.29
  -6   0   5    2.68    0.31
  -6   0   5    2.75    0.33
   5   0  -5    4.47    0.28
   5   0  -5    4.87    0.33
   5   0  -5    4.62    0.32
  -5   0   5    4.80    0.33
  -5   0   5    4.25    0.31
  -5   0   5    4.53    0.29
   4   0  -5    0.04    0.11
   4   0  -5    0.02    0.09
   4   0  -5    0.04    0.08
  -4   0   5    0.00    0.10
  -4   0   5   -0.04    0.08
  -4   0   5    0.01    0.11
   3   0  -5   37.92    1.10
   3   0  -5   38.51    1.08
   3   0  -5   37.24    1.07
  -3   0   5   37.39    1.07
  -3   0   5   38.70    1.08
  -3   0   5   38.00    1.15
   2   0  -5   54.45    1.45
   2   0  -5   53.61    1.50
   2   0  -5   53.31    1.45
  -2   0   5   54.82    1.45
  -2   0   5   53.27    1.45
   1   0  -5   18.50    0.54
   1   0  -5   18.38    0.56
  -1   0   5   18.77    0.54
  -1   0   5   18.86    0.56
   0   0  -5   13.63    0.40
   0   0  -5   13.34    0.39
   0   0  -5   13.13    0.42
   0   0  -5   12.75    0.38
   0   0   5   13.37    0.39
   0   0   5   13.47    0.39
   0   0   5   13.12    0.42
  -1   0  -5    1.05    0.07
  -1   0  -5    1.11    0.10
  -1   0  -5    1.02    0.11
   1   0   5    1.17    0.08
   1   0   5    1.20    0.12
   1   0   5    1.12    0.07
  -2   0  -5    6.08    0.25
  -2   0  -5    5.70    0.19
  -2   0  -5    5.97    0.20
   2   0   5    5.92    0.19
   2   0   5    5.88    0.19
   2   0   5    5.60    0.25
  -3   0  -5    2.35    0.12
  -3   0  -5    2.18    0.13
  -3   0  -5    2.46    0.18
   3   0   5    2.43    0.13
   3   0   5    2.36    0.17
   3   0   5    2.31    0.12
   3   0   5    2.33    0.13
  -4   0  -5   85.71    2.20
  -4   0  -5   83.63    2.33
  -4   0  -5   82.71    2.20
   4   0   5   82.10    2.36
   4   0   5   83.54    2.20
   4   0   5   85.40    2.20
   4   0   5   84.13    2.32
  -5   0  -5    0.13    0.12
  -5   0  -5    0.08    0.08
   5   0   5   -0.13    0.10
   5   0   5    0.21    0.11
   5   0   5    0.04    0.07
  -6   0  -5    0.25    0.11
  -6   0  -5    0.49    0.20
   6   0   5    0.38    0.16
   6   0   5    0.29    0.11
   6   0   5    0.52    0.18
   6  -1  -5    2.65    0.31
   6  -1  -5    2.43    0.30
   6  -1  -5    2.45    0.27
  -6   1   5    2.70    0.30
  -6   1   5    2.24    0.25
   5  -1  -5    0.05    0.13
   5  -1  -5    0.22    0.16
   5  -1  -5   -0.05    0.11
  -5   1   5   -0.01    0.17
  -5   1   5   -0.33    0.12
  -5   1   5   -0.06    0.14
   4  -1  -5    1.95    0.22
   4  -1  -5    2.30    0.22
   4  -1  -5    2.21    0.19
  -4   1   5    2.14    0.21
  -4   1   5    2.13    0.23
  -4   1   5    1.82    0.19
   3  -1  -5    0.05    0.07
   3  -1  -5   -0.01    0.10
   3  -1  -5    0.06    0.10
  -3   1   5    0.00    0.09
  -3   1   5    0.01    0.10
  -3   1   5    0.09    0.09
   2  -1  -5    6.12    0.26
   2  -1  -5    6.24    0.26
   2  -1  -5    6.27    0.26
  -2   1   5    5.96    0.27
  -2   1   5    6.57    0.18
  -2   1   5    6.76    0.26
  -2   1   5    5.89    0.25
   1  -1  -5   70.25    1.88
   1  -1  -5   71.94    1.88
   1  -1  -5   72.59    1.96
  -1   1   5   71.50    1.88
  -1   1   5   72.15    2.04
  -1   1   5   68.86    1.95
   0  -1  -5   25.20    0.74
   0  -1  -5   25.20    0.70
   0   1   5   25.09    0.73
   0   1   5   25.02    0.70
  -1  -1  -5    1.13    0.10
  -1  -1  -5    1.13    0.09
  -1  -1  -5    1.03    0.11
   1   1   5    1.03    0.10
   1   1   5    0.95    0.09
   1   1   5    1.13    0.08
  -2  -1  -5   19.11    0.53
  -2  -1  -5   18.09    0.52
  -2  -1  -5   17.75    0.58
   2   1   5   18.26    0.52
   2   1   5   18.18    0.58
   2   1   5   18.72    0.52
  -3  -1  -5   12.57    0.40
  -3  -1  -5   13.11    0.40
   3   1   5   12.88    0.39
   3   1   5   13.06    0.40
   3   1   5   13.03    0.38
   3   1   5   12.99    0.38
   3   1   5   12.97    0.46
  -4  -1  -5   33.02    0.92
  -4  -1  -5   33.85    0.92
   4   1   5   32.50    0.92
   4   1   5   30.61    1.00
   4   1   5   34.80    0.93
  -5  -1  -5    0.51    0.14
  -5  -1  -5    0.44    0.08
   5   1   5    0.59    0.12
   5   1   5    0.48    0.13
   5   1   5    0.50    0.09
  -6  -1  -5    0.65    0.11
  -6  -1  -5    0.57    0.19
   6   1   5    0.64    0.11
   6   1   5    0.94    0.20
   6   1   5    0.78    0.16
   5  -2  -5    0.11    0.12
   5  -2  -5   -0.06    0.11
   5  -2  -5   -0.20    0.18
  -5   2   5    0.02    0.12
  -5   2   5   -0.24    0.14
  -5   2   5    0.09    0.19
   4  -2  -5   47.52    1.30
   4  -2  -5   43.65    1.29
   4  -2  -5   45.56    1.34
  -4   2   5   47.37    1.30
  -4   2   5   44.96    1.22
  -4   2   5   39.51    1.36
  -4   2   5   46.67    1.29
   3  -2  -5    0.44    0.09
   3  -2  -5    0.53    0.10
   3  -2  -5    0.51    0.10
  -3   2   5    0.46    0.10
  -3   2   5    0.36    0.10
  -3   2   5    0.43    0.11
  -3   2   5    0.56    0.08
   2  -2  -5   91.92    2.52
   2  -2  -5   97.29    2.52
   2  -2  -5   96.87    2.63
  -2   2   5   94.86    2.52
  -2   2   5   98.06    2.51
  -2   2   5   93.80    2.72
   1  -2  -5    1.39    0.13
   1  -2  -5    1.38    0.13
   1  -2  -5    1.48    0.11
  -1   2   5    1.62    0.13
  -1   2   5    1.54    0.14
  -1   2   5    1.48    0.13
  -1   2   5    1.48    0.11
   0  -2  -5   14.17    0.45
   0  -2  -5   14.87    0.44
   0   2   5   13.84    0.45
   0   2   5   14.08    0.47
   0   2   5   14.28    0.43
   0   2   5   14.12    0.43
  -1  -2  -5   20.41    0.57
  -1  -2  -5   18.97    0.58
  -1  -2  -5   18.94    0.60
   1   2   5   20.52    0.61
   1   2   5   20.19    0.57
   1   2   5   20.10    0.61
  -2  -2  -5    8.59    0.28
  -2  -2  -5    8.29    0.31
   2   2   5    8.88    0.31
   2   2   5    8.64    0.29
   2   2   5    8.41    0.29
   2   2   5    7.73    0.28
  -3  -2  -5    8.41    0.28
  -3  -2  -5    7.59    0.28
   3   2   5    7.69    0.24
   3   2   5    8.00    0.29
   3   2   5    7.83    0.32
   3   2   5    7.89    0.28
  -4  -2  -5    0.31    0.10
  -4  -2  -5    0.48    0.08
   4   2   5    0.42    0.10
   4   2   5    0.52    0.11
   4   2   5    0.44    0.09
  -5  -2  -5   -0.01    0.07
  -5  -2  -5    0.14    0.11
   5   2   5   -0.07    0.11
   5   2   5   -0.03    0.07
   5   2   5   -0.08    0.09
  -6  -2  -5    0.11    0.18
  -6  -2  -5    0.03    0.11
   6   2   5    0.16    0.14
   6   2   5    0.00    0.18
   6   2   5   -0.03    0.10
   5  -3  -5   18.77    0.70
   5  -3  -5   17.86    0.69
   5  -3  -5   19.57    0.70
  -5   3   5   18.93    0.74
  -5   3   5   20.09    0.62
   4  -3  -5    8.81    0.40
   4  -3  -5    9.42    0.39
   4  -3  -5    9.14    0.40
  -4   3   5    9.18    0.42
  -4   3   5    8.88    0.42
  -4   3   5    9.40    0.35
   3  -3  -5    0.40    0.12
   3  -3  -5    0.36    0.09
   3  -3  -5    0.25    0.09
  -3   3   5    0.45    0.13
  -3   3   5    0.47    0.10
  -3   3   5    0.25    0.11
   2  -3  -5   20.00    0.64
   2  -3  -5   19.79    0.62
   2  -3  -5   19.94    0.62
   2  -3  -5   19.46    0.66
  -2   3   5   20.09    0.58
  -2   3   5   19.74    0.62
  -2   3   5   19.84    0.61
  -2   3   5   20.43    0.67
   1  -3  -5    1.17    0.14
   1  -3  -5    1.39    0.14
   1  -3  -5    1.46    0.12
   1  -3  -5    1.50    0.13
  -1   3   5    1.39    0.14
  -1   3   5    1.63    0.13
  -1   3   5    1.33    0.14
   0  -3  -5   61.35    1.76
   0  -3  -5   67.95    1.76
   0  -3  -5   66.70    1.90
   0  -3  -5   67.13    1.84
   0   3   5   66.88    1.90
   0   3   5   67.20    1.83
   0   3   5   64.61    1.76
   0   3   5   67.51    1.76
  -1  -3  -5   62.67    1.64
  -1  -3  -5   62.78    1.76
  -1  -3  -5   58.65    1.70
  -1  -3  -5   61.58    1.64
   1   3   5   61.32    1.76
   1   3   5   61.55    1.64
   1   3   5   61.18    1.70
   1   3   5   61.74    1.64
  -2  -3  -5   29.83    0.88
  -2  -3  -5   30.39    0.85
  -2  -3  -5   30.50    0.85
   2   3   5   29.86    0.88
   2   3   5   31.48    0.85
   2   3   5   28.31    0.84
   2   3   5   29.72    0.88
  -3  -3  -5  208.47    5.43
  -3  -3  -5  203.07    5.21
  -3  -3  -5  206.98    5.21
   3   3   5  206.76    5.43
   3   3   5  199.57    5.21
   3   3   5  189.91    5.59
   3   3   5  196.57    5.21
  -4  -3  -5   11.46    0.40
   4   3   5   11.42    0.40
   4   3   5   11.16    0.41
   4   3   5   11.06    0.43
  -5  -3  -5    2.35    0.21
  -5  -3  -5    1.73    0.20
   5   3   5    2.51    0.22
   5   3   5    2.21    0.19
   5   3   5    2.24    0.22
  -6  -3  -5    0.22    0.13
  -6  -3  -5    0.03    0.15
   6   3   5    0.05    0.16
   6   3   5   -0.10    0.12
   6   3   5   -0.13    0.16
   5  -4  -5   -0.44    0.20
  -5   4   5    0.08    0.23
  -5   4   5    0.09    0.21
  -5   4   5    0.04    0.17
   4  -4  -5    3.11    0.30
   4  -4  -5    2.84    0.24
   4  -4  -5    2.93    0.27
  -4   4   5    3.20    0.31
  -4   4   5    3.33    0.31
  -4   4   5    3.44    0.24
  -4   4   5    3.34    0.28
   3  -4  -5   10.17    0.40
   3  -4  -5    9.84    0.43
   3  -4  -5    9.69    0.40
   3  -4  -5    9.17    0.38
  -3   4   5   10.31    0.41
  -3   4   5    9.68    0.37
  -3   4   5   10.17    0.44
  -3   4   5    9.42    0.40
   2  -4  -5   38.43    1.11
   2  -4  -5   39.20    1.11
   2  -4  -5   39.16    1.20
   2  -4  -5   38.59    1.16
  -2   4   5   38.32    1.11
  -2   4   5   39.13    1.10
  -2   4   5   38.43    1.20
  -2   4   5   39.53    1.11
   1  -4  -5    0.33    0.10
   1  -4  -5    0.46    0.11
   1  -4  -5    0.33    0.08
   1  -4  -5    0.50    0.09
  -1   4   5    0.45    0.10
   0  -4  -5   10.50    0.36
   0  -4  -5   10.55    0.39
   0  -4  -5   10.21    0.37
   0  -4  -5   10.07    0.35
   0   4   5   10.30    0.36
   0   4   5   10.44    0.39
   0   4   5    9.35    0.35
   0   4   5   10.36    0.37
  -1  -4  -5    3.83    0.19
  -1  -4  -5    3.96    0.20
  -1  -4  -5    4.82    0.21
  -1  -4  -5    3.84    0.20
   1   4   5    3.94    0.21
   1   4   5    3.70    0.20
   1   4   5    4.09    0.20
   1   4   5    3.78    0.19
  -2  -4  -5    0.22    0.07
  -2  -4  -5    0.21    0.07
  -2  -4  -5    0.28    0.09
  -2  -4  -5    0.24    0.09
   2   4   5    0.08    0.07
   2   4   5    0.07    0.09
   2   4   5    0.13    0.07
   2   4   5    0.25    0.07
  -3  -4  -5    1.86    0.13
  -3  -4  -5    1.90    0.18
  -3  -4  -5    1.96    0.16
  -3  -4  -5    1.57    0.16
   3   4   5    1.83    0.13
   3   4   5    1.94    0.17
   3   4   5    2.09    0.18
   3   4   5    1.85    0.17
  -4  -4  -5   12.66    0.45
  -4  -4  -5   12.34    0.44
   4   4   5   12.59    0.45
   4   4   5   12.38    0.45
   4   4   5   13.10    0.46
  -5  -4  -5    4.22    0.26
  -5  -4  -5    4.17    0.28
   5   4   5    4.50    0.28
   5   4   5    3.53    0.27
   5   4   5    4.30    0.24
  -6  -4  -5   -0.16    0.14
  -6  -4  -5    0.00    0.16
   6   4   5    0.12    0.17
   6   4   5    0.01    0.16
   4  -5  -5    7.21    0.38
   4  -5  -5    7.26    0.40
   4  -5  -5    7.74    0.44
  -4   5   5    7.61    0.40
  -4   5   5    7.49    0.38
  -4   5   5    7.67    0.48
   3  -5  -5    6.92    0.39
   3  -5  -5    7.30    0.36
   3  -5  -5    7.21    0.35
   3  -5  -5    8.27    0.38
  -3   5   5    7.63    0.34
  -3   5   5    7.71    0.36
  -3   5   5    7.72    0.38
  -3   5   5    7.91    0.41
   2  -5  -5    7.18    0.33
   2  -5  -5    7.51    0.36
   2  -5  -5    7.57    0.34
   2  -5  -5    7.88    0.35
  -2   5   5    7.81    0.35
  -2   5   5    7.34    0.33
  -2   5   5    8.01    0.34
  -2   5   5    8.64    0.37
   1  -5  -5   -0.07    0.08
   1  -5  -5    0.00    0.10
   1  -5  -5    0.08    0.09
   1  -5  -5    0.03    0.08
  -1   5   5    0.03    0.09
  -1   5   5    0.17    0.11
  -1   5   5    0.05    0.09
   0  -5  -5    0.77    0.12
   0  -5  -5    0.84    0.13
   0  -5  -5    1.20    0.13
   0  -5  -5    1.12    0.12
   0   5   5    0.82    0.13
   0   5   5    1.03    0.14
   0   5   5    0.80    0.12
  -1  -5  -5    4.48    0.24
  -1  -5  -5    4.63    0.24
  -1  -5  -5    4.91    0.24
  -1  -5  -5    4.45    0.22
   1   5   5    4.24    0.21
   1   5   5    4.63    0.22
   1   5   5    4.72    0.22
   1   5   5    4.44    0.23
  -2  -5  -5    2.52    0.17
  -2  -5  -5    2.48    0.19
  -2  -5  -5    2.27    0.16
  -2  -5  -5    2.43    0.19
   2   5   5    2.66    0.17
   2   5   5    2.53    0.17
   2   5   5    2.58    0.20
   2   5   5    2.46    0.17
  -3  -5  -5   57.09    1.62
  -3  -5  -5   55.69    1.58
  -3  -5  -5   54.64    1.54
  -3  -5  -5   56.26    1.55
   3   5   5   56.54    1.58
   3   5   5   53.98    1.61
   3   5   5   55.40    1.54
   3   5   5   57.99    1.55
  -4  -5  -5    0.24    0.13
  -4  -5  -5    0.11    0.07
  -4  -5  -5    0.29    0.12
   4   5   5    0.07    0.12
   4   5   5    0.12    0.12
   4   5   5    0.04    0.06
   4   5   5    0.06    0.10
  -5  -5  -5   21.35    0.68
  -5  -5  -5   18.13    0.66
   5   5   5   18.14    0.66
   5   5   5   19.97    0.67
   5   5   5   20.75    0.68
  -6  -5  -5    1.37    0.22
   6   5   5    1.90    0.25
   6   5   5    2.06    0.24
   6   5   5    1.90    0.24
   3  -6  -5    6.59    0.40
   3  -6  -5    5.67    0.34
   3  -6  -5    6.19    0.42
   3  -6  -5    6.38    0.37
  -3   6   5    6.15    0.35
  -3   6   5    6.44    0.41
  -3   6   5    6.48    0.35
   2  -6  -5   -0.01    0.12
   2  -6  -5    0.11    0.12
   2  -6  -5   -0.23    0.10
  -2   6   5    0.02    0.12
  -2   6   5    0.04    0.14
  -2   6   5    0.00    0.11
  -2   6   5    0.22    0.12
   1  -6  -5   14.16    0.51
   1  -6  -5   14.20    0.49
   1  -6  -5   13.14    0.49
   1  -6  -5   14.08    0.54
  -1   6   5   13.75    0.53
  -1   6   5   14.10    0.50
  -1   6   5   13.64    0.50
  -1   6   5   13.23    0.48
   0  -6  -5    1.63    0.17
   0  -6  -5    1.67    0.19
   0  -6  -5    1.30    0.17
   0  -6  -5    1.40    0.16
   0   6   5    1.62    0.15
   0   6   5    1.21    0.16
   0   6   5    1.27    0.16
  -1  -6  -5   67.93    1.95
  -1  -6  -5   68.71    2.04
  -1  -6  -5   71.35    1.90
  -1  -6  -5   68.46    1.90
   1   6   5   72.36    2.06
   1   6   5   70.37    1.90
   1   6   5   70.38    1.90
  -2  -6  -5    3.26    0.23
  -2  -6  -5    2.96    0.23
  -2  -6  -5    3.05    0.21
  -2  -6  -5    2.66    0.19
   2   6   5    3.03    0.23
   2   6   5    2.85    0.20
   2   6   5    2.88    0.20
   2   6   5    3.10    0.22
  -3  -6  -5   43.45    1.22
  -3  -6  -5   42.44    1.28
  -3  -6  -5   41.94    1.23
  -3  -6  -5   43.83    1.23
   3   6   5   43.00    1.23
   3   6   5   42.71    1.23
   3   6   5   41.52    1.27
   3   6   5   42.56    1.23
  -4  -6  -5   15.42    0.56
  -4  -6  -5   15.81    0.53
  -4  -6  -5   15.87    0.52
  -4  -6  -5   14.85    0.54
   4   6   5   14.77    0.52
   4   6   5   15.24    0.56
   4   6   5   15.14    0.54
   4   6   5   15.03    0.53
  -5  -6  -5   13.48    0.51
  -5  -6  -5   13.56    0.45
  -5  -6  -5   13.59    0.52
   5   6   5   13.29    0.51
   5   6   5   12.72    0.51
   5   6   5   13.22    0.51
  -6  -6  -5    4.38    0.39
   6   6   5    4.16    0.40
   6   6   5    4.92    0.39
   6   6   5    4.94    0.37
   2  -7  -5   -0.21    0.15
   2  -7  -5    0.09    0.19
   2  -7  -5   -0.12    0.15
   2  -7  -5    0.12    0.14
  -2   7   5   -0.10    0.15
  -2   7   5   -0.37    0.15
  -2   7   5   -0.04    0.14
  -2   7   5    0.14    0.17
   1  -7  -5    3.08    0.26
   1  -7  -5    3.54    0.25
   1  -7  -5    3.32    0.26
  -1   7   5    3.56    0.29
  -1   7   5    3.38    0.26
  -1   7   5    3.19    0.25
  -1   7   5    3.58    0.26
   0  -7  -5    0.99    0.16
   0  -7  -5    0.92    0.14
   0  -7  -5    1.25    0.16
   0   7   5    1.23    0.15
   0   7   5    1.13    0.16
   0   7   5    1.13    0.17
  -1  -7  -5    0.78    0.16
  -1  -7  -5    1.25    0.14
  -1  -7  -5    1.09    0.15
  -1  -7  -5    1.04    0.15
   1   7   5    1.08    0.16
   1   7   5    1.00    0.14
   1   7   5    1.03    0.17
  -2  -7  -5    0.88    0.16
  -2  -7  -5    0.95    0.17
  -2  -7  -5    1.16    0.16
  -2  -7  -5    0.90    0.13
   2   7   5    1.04    0.15
   2   7   5    1.41    0.17
   2   7   5    1.16    0.18
  -3  -7  -5   35.93    1.09
  -3  -7  -5   36.62    1.08
  -3  -7  -5   37.00    1.15
  -3  -7  -5   36.46    1.09
   3   7   5   38.43    1.09
   3   7   5   36.97    1.10
   3   7   5   36.83    1.15
   3   7   5   36.69    1.10
  -4  -7  -5    0.70    0.18
  -4  -7  -5    0.46    0.18
  -4  -7  -5    0.64    0.14
  -4  -7  -5    0.48    0.12
   4   7   5    0.51    0.18
   4   7   5    0.58    0.13
   4   7   5    0.63    0.14
   4   7   5    0.53    0.18
  -5  -7  -5    0.21    0.20
  -5  -7  -5    0.19    0.19
  -5  -7  -5    0.34    0.13
   5   7   5   -0.10    0.19
   5   7   5    0.33    0.15
   5   7   5    0.52    0.21
  -6  -7  -5   19.01    0.74
   6   7   5   18.60    0.74
   6   7   5   17.50    0.75
   6   7   5   18.34    0.68
   1  -8  -5    1.06    0.22
   1  -8  -5    1.08    0.21
   1  -8  -5    1.05    0.20
   1  -8  -5    1.16    0.18
  -1   8   5    1.00    0.17
  -1   8   5    1.11    0.19
   0  -8  -5    1.08    0.16
   0  -8  -5    0.51    0.19
   0  -8  -5    0.79    0.17
   0   8   5    1.06    0.17
   0   8   5    0.76    0.14
   0   8   5    0.41    0.18
  -1  -8  -5    3.14    0.29
  -1  -8  -5    3.15    0.27
  -1  -8  -5    3.54    0.27
  -1  -8  -5    2.87    0.25
   1   8   5    2.96    0.25
   1   8   5    3.18    0.25
   1   8   5    3.60    0.28
  -2  -8  -5    4.52    0.27
  -2  -8  -5    4.10    0.33
  -2  -8  -5    4.69    0.32
  -2  -8  -5    4.59    0.32
   2   8   5    4.66    0.29
   2   8   5    4.72    0.33
   2   8   5    4.85    0.32
  -3  -8  -5   10.89    0.48
  -3  -8  -5   11.77    0.50
  -3  -8  -5   10.69    0.42
  -3  -8  -5   10.79    0.45
   3   8   5   11.02    0.49
   3   8   5   11.29    0.48
   3   8   5    9.69    0.48
  -4  -8  -5    9.55    0.45
  -4  -8  -5    9.06    0.47
  -4  -8  -5    9.01    0.38
  -4  -8  -5    9.59    0.49
   4   8   5    9.99    0.48
   4   8   5    9.33    0.39
   4   8   5    8.73    0.47
   4   8   5    9.53    0.45
  -5  -8  -5    0.27    0.19
  -5  -8  -5    0.57    0.26
  -5  -8  -5    0.83    0.19
   5   8   5    0.31    0.25
   5   8   5    0.49    0.26
   5   8   5    0.44    0.16
   0  -9  -5    1.19    0.27
   0  -9  -5    1.89    0.26
   0  -9  -5    1.07    0.18
   0  -9  -5    1.47    0.22
   0   9   5    1.26    0.23
   0   9   5    1.36    0.24
   0   9   5    1.66    0.20
  -1  -9  -5    0.23    0.17
  -1  -9  -5    0.53    0.19
  -1  -9  -5    0.28    0.21
  -1  -9  -5    0.33    0.16
   1   9   5    0.18    0.20
   1   9   5    0.52    0.16
   1   9   5    0.01    0.21
  -2  -9  -5    9.51    0.49
  -2  -9  -5   10.18    0.47
  -2  -9  -5    9.74    0.43
  -2  -9  -5    9.98    0.51
   2   9   5    9.86    0.48
   2   9   5    9.73    0.50
  -3  -9  -5    3.35    0.36
  -3  -9  -5    4.04    0.39
  -3  -9  -5    3.28    0.36
   3   9   5    4.16    0.39
   3   9   5    3.30    0.36
  -4  -9  -5    4.49    0.30
  -4  -9  -5    5.20    0.44
  -4  -9  -5    4.70    0.43
  -4  -9  -5    4.59    0.43
   4   9   5    4.48    0.43
   4   7  -6   12.16    0.48
  -4  -7   6   10.44    0.56
  -4  -7   6   11.09    0.45
  -4  -7   6   11.40    0.51
   3   7  -6    0.67    0.18
   3   7  -6    0.64    0.20
   3   7  -6    0.49    0.12
  -3  -7   6    0.70    0.18
  -3  -7   6    0.37    0.11
  -3  -7   6    0.71    0.20
   2   7  -6    0.44    0.15
   2   7  -6    0.46    0.09
   2   7  -6    0.73    0.18
  -2  -7   6    0.55    0.09
  -2  -7   6    0.54    0.16
  -2  -7   6    0.61    0.14
   1   7  -6   15.37    0.40
   1   7  -6   14.96    0.61
   1   7  -6   14.30    0.39
  -1  -7   6   14.28    0.62
  -1  -7   6   13.86    0.44
   5   6  -6    0.37    0.16
   5   6  -6    0.72    0.22
  -5  -6   6    0.46    0.23
  -5  -6   6    0.60    0.26
  -5  -6   6    0.55    0.20
   4   6  -6    0.05    0.17
   4   6  -6   -0.02    0.14
   4   6  -6    0.13    0.14
  -4  -6   6    0.00    0.12
  -4  -6   6   -0.16    0.17
  -4  -6   6   -0.03    0.16
   3   6  -6   17.06    0.60
   3   6  -6   17.11    0.56
   3   6  -6   17.96    0.60
  -3  -6   6   17.61    0.55
  -3  -6   6   17.74    0.59
  -3  -6   6   17.90    0.67
   2   6  -6    0.22    0.07
   2   6  -6    0.10    0.13
   2   6  -6    0.21    0.12
  -2  -6   6    0.16    0.07
  -2  -6   6    0.05    0.12
  -2  -6   6    0.41    0.12
   1   6  -6    0.42    0.07
   1   6  -6    0.35    0.08
   1   6  -6    0.31    0.15
  -1  -6   6    0.37    0.09
  -1  -6   6    0.45    0.07
  -1  -6   6    0.42    0.06
  -1  -6   6    0.71    0.15
   0  -6   6    0.35    0.14
   0  -6   6    0.60    0.18
  -1   6  -6    5.94    0.40
   1  -6   6    5.56    0.38
   1  -6   6    6.31    0.46
   5   5  -6   33.26    1.03
  -5  -5   6   32.98    1.04
  -5  -5   6   32.60    1.03
   4   5  -6    0.14    0.14
   4   5  -6    0.12    0.12
   4   5  -6    0.09    0.12
  -4  -5   6   -0.05    0.12
  -4  -5   6    0.05    0.15
   3   5  -6    7.48    0.33
   3   5  -6    7.83    0.32
   3   5  -6    6.78    0.30
  -3  -5   6    7.79    0.33
  -3  -5   6    7.70    0.30
   2   5  -6    7.75    0.29
   2   5  -6    7.04    0.30
   2   5  -6    7.63    0.33
  -2  -5   6    7.65    0.27
  -2  -5   6    7.51    0.37
  -2  -5   6    7.80    0.30
   1   5  -6   18.82    0.65
   1   5  -6   19.40    0.54
   1   5  -6   19.20    0.55
  -1  -5   6   19.26    0.69
  -1  -5   6   19.98    0.54
  -1  -5   6   19.96    0.58
  -1  -5   6   18.81    0.54
   0   5  -6   18.50    0.66
   0  -5   6   18.99    0.61
   0  -5   6   19.77    0.71
  -1   5  -6    2.27    0.22
   1  -5   6    1.98    0.25
   1  -5   6    2.00    0.23
  -2   5  -6    0.01    0.16
   2  -5   6    0.11    0.20
   2  -5   6    0.06    0.19
   6   4  -6    9.22    0.42
   6   4  -6   10.64    0.55
  -6  -4   6    8.95    0.54
  -6  -4   6   10.92    0.55
   5   4  -6    6.05    0.40
   5   4  -6    6.23    0.27
   5   4  -6    6.06    0.37
  -5  -4   6    6.43    0.34
  -5  -4   6    6.41    0.37
   4   4  -6    0.08    0.07
   4   4  -6   -0.01    0.09
   4   4  -6   -0.18    0.11
  -4  -4   6   -0.27    0.10
   3   4  -6    6.54    0.26
   3   4  -6    6.80    0.23
   3   4  -6    6.03    0.28
   3   4  -6    6.92    0.32
  -3  -4   6    6.74    0.28
  -3  -4   6    6.57    0.30
   2   4  -6    0.92    0.09
   2   4  -6    0.90    0.11
   2   4  -6    1.13    0.13
  -2  -4   6    0.96    0.11
  -2  -4   6    1.02    0.11
  -2  -4   6    1.09    0.11
   1   4  -6    0.09    0.04
   1   4  -6    0.10    0.10
   1   4  -6    0.00    0.07
  -1  -4   6    0.03    0.07
  -1  -4   6    0.13    0.07
  -1  -4   6    0.12    0.05
  -1  -4   6    0.12    0.09
   0   4  -6    0.86    0.14
   0  -4   6    0.78    0.14
   0  -4   6    0.97    0.12
  -1   4  -6   12.34    0.48
   1  -4   6   12.31    0.50
   1  -4   6   12.83    0.47
  -2   4  -6    2.95    0.23
   2  -4   6    3.68    0.31
   2  -4   6    3.11    0.27
  -3   4  -6    4.41    0.34
   3  -4   6    4.00    0.36
   3  -4   6    3.94    0.36
   6   3  -6    2.66    0.28
   6   3  -6    3.29    0.35
   6   3  -6    2.80    0.33
  -6  -3   6    3.09    0.33
  -6  -3   6    2.88    0.32
   5   3  -6    0.93    0.14
   5   3  -6    1.16    0.22
   5   3  -6    1.20    0.20
  -5  -3   6    0.99    0.20
  -5  -3   6    0.77    0.20
   4   3  -6    6.44    0.33
   4   3  -6    4.84    0.29
   4   3  -6    5.72    0.25
  -4  -3   6    5.72    0.28
  -4  -3   6    6.07    0.31
   3   3  -6  114.97    3.12
   3   3  -6  118.34    3.04
   3   3  -6  117.68    3.05
  -3  -3   6  112.54    3.04
  -3  -3   6  114.83    3.05
   2   3  -6    3.05    0.17
   2   3  -6    3.18    0.16
   2   3  -6    3.09    0.18
   2   3  -6    3.30    0.16
  -2  -3   6    3.46    0.17
  -2  -3   6    3.03    0.17
  -2  -3   6    4.14    0.20
   1   3  -6    2.61    0.17
   1   3  -6    2.94    0.15
   1   3  -6    2.74    0.13
  -1  -3   6    2.43    0.15
  -1  -3   6    2.74    0.15
  -1  -3   6    2.68    0.13
   0   3  -6    1.78    0.08
   0   3  -6    1.81    0.08
   0   3  -6    1.79    0.16
   0  -3   6    1.96    0.07
   0  -3   6    1.76    0.16
   0  -3   6    1.95    0.07
  -1   3  -6    1.73    0.17
   1  -3   6    1.91    0.19
   1  -3   6    1.84    0.17
  -2   3  -6   60.78    1.67
   2  -3   6   51.32    1.65
   2  -3   6   61.28    1.72
  -3   3  -6   -0.01    0.11
   3  -3   6    0.07    0.14
   3  -3   6    0.05    0.13
  -4   3  -6    2.80    0.32
   4  -3   6    2.59    0.32
   4  -3   6    2.52    0.32
   6   2  -6    0.36    0.17
   6   2  -6    0.09    0.24
   6   2  -6    0.52    0.27
  -6  -2   6    0.47    0.24
  -6  -2   6    0.03    0.18
  -6  -2   6    0.46    0.25
   5   2  -6    0.27    0.13
   5   2  -6    0.16    0.16
   5   2  -6    0.17    0.18
  -5  -2   6    0.28    0.17
  -5  -2   6   -0.04    0.16
   4   2  -6    2.65    0.24
   4   2  -6    2.37    0.18
   4   2  -6    2.23    0.21
  -4  -2   6    2.34    0.19
  -4  -2   6    1.96    0.21
   3   2  -6  256.20    6.95
   3   2  -6  258.54    6.71
   3   2  -6  272.02    6.72
  -3  -2   6  251.61    6.71
  -3  -2   6  262.50    6.72
   2   2  -6   11.62    0.39
   2   2  -6   11.87    0.38
   2   2  -6   12.33    0.39
   2   2  -6   10.32    0.35
  -2  -2   6   11.96    0.38
  -2  -2   6   11.89    0.39
  -2  -2   6   11.97    0.38
   1   2  -6   29.81    0.83
   1   2  -6   30.24    0.87
   1   2  -6   30.00    0.82
   1   2  -6   29.80    0.84
  -1  -2   6   29.21    0.82
  -1  -2   6   31.12    0.87
  -1  -2   6   29.79    0.82
   0   2  -6   21.82    0.67
   0   2  -6   22.51    0.60
   0   2  -6   21.62    0.67
   0   2  -6   22.89    0.60
   0  -2   6   22.40    0.60
   0  -2   6   22.49    0.67
   0  -2   6   22.26    0.60
  -1   2  -6    1.54    0.15
   1  -2   6    1.69    0.17
  -2   2  -6    0.21    0.10
   2  -2   6    0.03    0.09
   2  -2   6    0.01    0.09
  -3   2  -6   21.38    0.73
   3  -2   6   22.58    0.72
   3  -2   6   22.18    0.74
   4  -2   6    1.47    0.19
   4  -2   6    1.78    0.22
  -5   2  -6    0.98    0.23
   5  -2   6    0.93    0.20
   6   1  -6    2.74    0.32
   6   1  -6    3.54    0.42
   6   1  -6    2.86    0.32
  -6  -1   6    2.60    0.34
  -6  -1   6    2.68    0.32
  -6  -1   6    3.03    0.34
   5   1  -6    5.30    0.36
   5   1  -6    5.07    0.30
   5   1  -6    4.96    0.34
  -5  -1   6    5.32    0.35
  -5  -1   6    4.98    0.30
  -5  -1   6    4.69    0.32
   4   1  -6    3.67    0.26
   4   1  -6    3.86    0.23
   4   1  -6    4.30    0.25
  -4  -1   6    4.13    0.27
  -4  -1   6    4.02    0.26
   3   1  -6   28.17    0.83
   3   1  -6   29.55    0.84
   3   1  -6   28.40    0.84
  -3  -1   6   26.30    0.82
  -3  -1   6   28.49    0.83
   2   1  -6    7.56    0.29
   2   1  -6    7.88    0.30
  -2  -1   6    8.18    0.30
  -2  -1   6    8.01    0.29
   1   1  -6   29.68    0.87
   1   1  -6   30.44    0.83
   1   1  -6   29.82    0.84
   1   1  -6   29.72    0.83
  -1  -1   6   30.90    0.84
  -1  -1   6   30.28    0.83
  -1  -1   6   30.80    0.87
   0   1  -6    3.30    0.17
   0   1  -6    3.28    0.16
   0   1  -6    3.14    0.14
   0   1  -6    3.32    0.14
   0  -1   6    3.04    0.13
   0  -1   6    3.28    0.14
   0  -1   6    3.34    0.18
  -1   1  -6   19.30    0.61
  -1   1  -6   19.89    0.52
  -1   1  -6   19.40    0.52
  -1   1  -6   19.06    0.60
   1  -1   6   19.29    0.52
   1  -1   6   20.00    0.61
   1  -1   6   19.30    0.52
  -2   1  -6  114.43    3.06
  -2   1  -6  116.46    2.89
  -2   1  -6  111.31    2.89
   2  -1   6  110.41    2.88
   2  -1   6  114.13    3.11
   2  -1   6  110.18    3.19
   2  -1   6  116.58    2.88
  -3   1  -6    6.39    0.19
  -3   1  -6    6.41    0.19
  -3   1  -6    6.51    0.31
   3  -1   6    6.28    0.18
   3  -1   6    6.49    0.18
   3  -1   6    6.26    0.27
   3  -1   6    6.05    0.30
  -4   1  -6   53.86    1.34
  -4   1  -6   49.41    1.50
  -4   1  -6   52.38    1.34
   4  -1   6   47.46    1.32
   4  -1   6   52.21    1.32
   4  -1   6   50.37    1.46
   4  -1   6   49.96    1.51
  -5   1  -6    5.23    0.38
  -5   1  -6    5.52    0.22
  -5   1  -6    5.71    0.25
   5  -1   6    5.56    0.33
   5  -1   6    5.58    0.23
   5  -1   6    5.58    0.21
   6   0  -6    0.99    0.27
   6   0  -6    1.74    0.30
   6   0  -6    1.32    0.23
  -6   0   6    0.96    0.23
  -6   0   6    1.56    0.24
  -6   0   6    1.89    0.31
   5   0  -6    2.85    0.31
   5   0  -6    2.84    0.27
   5   0  -6    2.92    0.31
  -5   0   6    3.10    0.30
  -5   0   6    2.80    0.32
  -5   0   6    2.48    0.28
   4   0  -6    4.67    0.26
   4   0  -6    4.23    0.25
   4   0  -6    4.57    0.28
  -4   0   6    3.75    0.27
  -4   0   6    4.06    0.24
  -4   0   6    4.50    0.28
   3   0  -6   30.15    0.89
   3   0  -6   31.68    0.89
   3   0  -6   29.78    0.90
  -3   0   6   30.59    0.96
  -3   0   6   28.92    0.88
  -3   0   6   30.35    0.89
   2   0  -6   16.23    0.52
   2   0  -6   16.55    0.51
   2   0  -6   16.73    0.53
  -2   0   6   16.06    0.51
  -2   0   6   16.37    0.51
   1   0  -6   21.07    0.64
   1   0  -6   20.41    0.61
  -1   0   6   21.46    0.64
  -1   0   6   21.10    0.61
   0   0  -6  200.68    5.33
   0   0  -6  196.36    5.10
   0   0  -6  199.91    5.10
   0   0   6  195.78    5.32
   0   0   6  200.31    5.10
   0   0   6  198.88    5.09
  -1   0  -6   34.42    1.00
  -1   0  -6   35.13    0.94
  -1   0  -6   35.14    0.94
  -1   0  -6   35.38    1.03
   1   0   6   35.73    0.94
   1   0   6   35.53    0.94
   1   0   6   36.10    1.03
  -2   0  -6   61.15    1.70
  -2   0  -6   63.23    1.61
  -2   0  -6   61.98    1.61
   2   0   6   61.01    1.61
   2   0   6   60.61    1.61
   2   0   6   62.25    1.74
  -3   0  -6   29.72    0.83
  -3   0  -6   29.88    0.82
  -3   0  -6   30.27    0.93
   3   0   6   30.90    0.83
   3   0   6   30.69    0.94
   3   0   6   30.72    0.90
   3   0   6   30.94    0.82
  -4   0  -6    3.99    0.26
  -4   0  -6    4.09    0.20
  -4   0  -6    4.27    0.18
   4   0   6    4.16    0.17
   4   0   6    4.34    0.17
   4   0   6    4.12    0.20
   4   0   6    4.34    0.25
  -5   0  -6    7.36    0.32
   5   0   6    8.22    0.28
   5   0   6    8.14    0.39
   5   0   6    8.25    0.32
   6  -1  -6    0.40    0.22
   6  -1  -6    0.92    0.29
   6  -1  -6    0.98    0.29
  -6   1   6    1.10    0.28
  -6   1   6    0.01    0.26
  -6   1   6    0.56    0.24
   5  -1  -6   -0.04    0.18
   5  -1  -6    0.03    0.18
   5  -1  -6    0.04    0.13
  -5   1   6    0.05    0.19
  -5   1   6   -0.13    0.14
  -5   1   6    0.07    0.13
   4  -1  -6    0.05    0.10
   4  -1  -6    0.35    0.11
   4  -1  -6    0.06    0.10
  -4   1   6    0.11    0.12
  -4   1   6   -0.03    0.09
  -4   1   6    0.12    0.11
   3  -1  -6    3.24    0.20
   3  -1  -6    3.31    0.20
   3  -1  -6    2.62    0.19
  -3   1   6    3.33    0.20
  -3   1   6    3.11    0.22
  -3   1   6    3.23    0.20
   2  -1  -6    0.81    0.12
   2  -1  -6    0.93    0.12
   2  -1  -6    0.78    0.10
  -2   1   6    0.74    0.11
  -2   1   6    0.89    0.12
  -2   1   6    0.99    0.12
   1  -1  -6   64.76    1.80
   1  -1  -6   64.16    1.73
   1  -1  -6   63.69    1.73
  -1   1   6   64.65    1.73
  -1   1   6   67.36    1.81
  -1   1   6   62.71    1.73
  -1   1   6   66.90    1.88
   0  -1  -6   29.95    0.83
   0  -1  -6   30.71    0.88
   0   1   6   29.20    0.88
   0   1   6   30.55    0.83
   0   1   6   30.37    0.83
  -1  -1  -6    4.95    0.22
  -1  -1  -6    4.91    0.19
  -1  -1  -6    4.66    0.19
   1   1   6    4.78    0.19
   1   1   6    4.99    0.22
   1   1   6    4.97    0.20
  -2  -1  -6    0.43    0.07
  -2  -1  -6    0.33    0.06
  -2  -1  -6    0.37    0.08
   2   1   6    0.34    0.06
   2   1   6    0.42    0.09
   2   1   6    0.35    0.07
  -3  -1  -6   12.36    0.38
  -3  -1  -6   12.34    0.39
   3   1   6   12.44    0.38
   3   1   6   12.39    0.45
   3   1   6   11.85    0.38
  -4  -1  -6   21.21    0.62
  -4  -1  -6   20.77    0.62
   4   1   6   21.10    0.61
   4   1   6   21.43    0.71
   4   1   6   20.66    0.62
  -5  -1  -6    6.61    0.31
  -5  -1  -6    6.82    0.27
   5   1   6    7.24    0.27
   5   1   6    6.78    0.34
   5   1   6    7.08    0.31
  -6  -1  -6   10.57    0.40
   6   1   6   10.89    0.50
   6   1   6   11.61    0.47
   6   1   6   11.59    0.40
   5  -2  -6    0.07    0.19
   5  -2  -6   -0.02    0.21
   5  -2  -6   -0.01    0.13
  -5   2   6    0.06    0.14
  -5   2   6    0.20    0.21
  -5   2   6   -0.06    0.16
   4  -2  -6   -0.13    0.15
   4  -2  -6    0.10    0.10
   4  -2  -6    0.08    0.15
  -4   2   6    0.19    0.08
  -4   2   6    0.08    0.12
  -4   2   6    0.12    0.15
  -4   2   6    0.22    0.12
   3  -2  -6   62.20    1.79
   3  -2  -6   60.70    1.72
   3  -2  -6   62.09    1.73
  -3   2   6   65.63    1.66
  -3   2   6   62.74    1.73
  -3   2   6   62.77    1.73
  -3   2   6   63.18    1.86
   2  -2  -6   10.01    0.37
   2  -2  -6   10.76    0.38
   2  -2  -6   10.09    0.38
  -2   2   6   10.09    0.31
  -2   2   6   10.26    0.40
  -2   2   6    9.87    0.37
   1  -2  -6   18.71    0.58
   1  -2  -6   17.43    0.55
   1  -2  -6   18.29    0.56
  -1   2   6   17.88    0.55
  -1   2   6   17.65    0.57
  -1   2   6   18.02    0.60
  -1   2   6   18.07    0.55
   0  -2  -6    4.15    0.18
   0  -2  -6    4.02    0.20
   0   2   6    4.21    0.19
   0   2   6    4.07    0.20
   0   2   6    3.97    0.19
   0   2   6    3.90    0.20
  -1  -2  -6    0.08    0.07
  -1  -2  -6    0.12    0.06
   1   2   6    0.14    0.06
   1   2   6    0.02    0.05
   1   2   6    0.10    0.07
   1   2   6    0.15    0.06
  -2  -2  -6   10.46    0.35
  -2  -2  -6   11.27    0.39
  -2  -2  -6   11.12    0.35
   2   2   6   10.38    0.34
   2   2   6   10.73    0.38
   2   2   6   10.69    0.35
   2   2   6    9.98    0.35
  -3  -2  -6    3.32    0.19
  -3  -2  -6    3.59    0.17
   3   2   6    3.46    0.15
   3   2   6    3.79    0.18
   3   2   6    3.95    0.20
   3   2   6    3.38    0.21
  -4  -2  -6   39.95    1.13
  -4  -2  -6   40.50    1.12
   4   2   6   40.22    1.12
   4   2   6   41.50    1.21
   4   2   6   39.68    1.12
  -5  -2  -6   -0.14    0.08
  -5  -2  -6   -0.04    0.12
   5   2   6    0.01    0.12
   5   2   6   -0.07    0.07
   5   2   6   -0.25    0.11
  -6  -2  -6   14.23    0.50
   6   2   6   14.61    0.60
   6   2   6   14.55    0.56
   6   2   6   14.77    0.50
   5  -3  -6    0.78    0.24
   5  -3  -6    0.90    0.16
   5  -3  -6    0.99    0.25
  -5   3   6    0.58    0.23
  -5   3   6    0.88    0.16
   4  -3  -6    9.77    0.41
   4  -3  -6    9.33    0.44
   4  -3  -6    8.77    0.40
  -4   3   6    9.23    0.44
  -4   3   6    9.73    0.45
  -4   3   6    9.79    0.34
   3  -3  -6   11.15    0.43
   3  -3  -6   10.76    0.43
   3  -3  -6   11.08    0.44
  -3   3   6   10.74    0.43
  -3   3   6   11.16    0.45
  -3   3   6   11.24    0.42
  -3   3   6   11.38    0.37
   2  -3  -6    8.72    0.34
   2  -3  -6    9.17    0.35
   2  -3  -6    9.13    0.36
  -2   3   6    8.90    0.36
  -2   3   6    8.61    0.35
  -2   3   6    8.88    0.37
  -2   3   6    9.05    0.30
   1  -3  -6    5.67    0.26
   1  -3  -6    5.65    0.26
   1  -3  -6    5.56    0.26
  -1   3   6    5.88    0.25
  -1   3   6    5.90    0.27
  -1   3   6    5.68    0.26
   0  -3  -6   19.54    0.62
   0  -3  -6   19.20    0.59
   0   3   6   19.90    0.59
   0   3   6   19.37    0.63
   0   3   6   20.09    0.60
   0   3   6   19.65    0.62
  -1  -3  -6   21.36    0.66
  -1  -3  -6   21.51    0.64
  -1  -3  -6   23.76    0.64
   1   3   6   21.43    0.67
   1   3   6   20.31    0.63
   1   3   6   21.35    0.64
   1   3   6   20.57    0.66
  -2  -3  -6   49.77    1.42
  -2  -3  -6   49.99    1.36
  -2  -3  -6   50.00    1.36
   2   3   6   51.39    1.42
   2   3   6   47.18    1.35
   2   3   6   50.16    1.44
   2   3   6   51.51    1.36
  -3  -3  -6    6.19    0.28
  -3  -3  -6    6.62    0.26
   3   3   6    6.59    0.27
   3   3   6    6.53    0.29
   3   3   6    6.36    0.23
   3   3   6    6.27    0.26
  -4  -3  -6    9.91    0.37
  -4  -3  -6    9.03    0.35
   4   3   6   10.05    0.37
   4   3   6    9.98    0.36
   4   3   6    8.56    0.38
  -5  -3  -6    3.58    0.23
  -5  -3  -6    3.35    0.28
   5   3   6    3.87    0.22
   5   3   6    3.88    0.26
   5   3   6    3.94    0.27
  -6  -3  -6    9.50    0.40
   6   3   6    9.28    0.46
   6   3   6    8.33    0.46
   6   3   6    9.80    0.40
   4  -4  -6   14.52    0.57
   4  -4  -6   13.90    0.56
   4  -4  -6   13.78    0.58
  -4   4   6   14.92    0.50
  -4   4   6   15.10    0.58
  -4   4   6   14.29    0.62
   3  -4  -6   17.48    0.62
   3  -4  -6   18.11    0.61
   3  -4  -6   16.82    0.61
  -3   4   6   17.81    0.60
  -3   4   6   17.73    0.66
  -3   4   6   17.77    0.60
  -3   4   6   16.71    0.55
   2  -4  -6   50.02    1.48
   2  -4  -6   52.31    1.43
   2  -4  -6   48.77    1.42
   2  -4  -6   51.57    1.54
  -2   4   6   51.02    1.40
  -2   4   6   51.07    1.42
  -2   4   6   49.84    1.42
  -2   4   6   51.23    1.54
   1  -4  -6   11.52    0.41
   1  -4  -6   11.61    0.44
   1  -4  -6   11.27    0.42
   1  -4  -6   11.22    0.42
  -1   4   6   11.67    0.42
  -1   4   6   11.20    0.44
  -1   4   6   11.42    0.42
   0  -4  -6   33.89    0.98
   0  -4  -6   33.95    1.02
   0  -4  -6   35.96    1.07
   0   4   6   34.30    0.99
   0   4   6   35.79    1.03
   0   4   6   35.16    0.99
   0   4   6   33.30    1.06
  -1  -4  -6    0.70    0.10
  -1  -4  -6    0.62    0.09
  -1  -4  -6    0.66    0.10
  -1  -4  -6    1.12    0.13
   1   4   6    0.63    0.09
   1   4   6    0.53    0.09
   1   4   6    0.65    0.11
   1   4   6    0.41    0.09
  -2  -4  -6    7.45    0.29
  -2  -4  -6    7.55    0.30
  -2  -4  -6    7.56    0.30
  -2  -4  -6    7.39    0.30
   2   4   6    7.23    0.30
   2   4   6    6.91    0.29
   2   4   6    7.27    0.30
   2   4   6    7.45    0.29
  -3  -4  -6    3.36    0.21
  -3  -4  -6    3.26    0.19
  -3  -4  -6    3.27    0.22
   3   4   6    3.53    0.19
   3   4   6    3.62    0.18
   3   4   6    3.25    0.21
   3   4   6    3.37    0.22
  -4  -4  -6    1.39    0.17
  -4  -4  -6    1.33    0.16
   4   4   6    1.45    0.17
   4   4   6    1.18    0.15
   4   4   6    1.33    0.09
   4   4   6    1.53    0.19
  -5  -4  -6    1.13    0.15
   5   4   6    1.11    0.17
   5   4   6    0.91    0.15
  -6  -4  -6    0.83    0.18
   6   4   6    0.81    0.20
   6   4   6    0.62    0.21
   6   4   6    0.88    0.17
   4  -5  -6    6.22    0.40
   4  -5  -6    5.36    0.42
   4  -5  -6    5.17    0.33
  -4   5   6    7.30    0.47
  -4   5   6    5.98    0.34
  -4   5   6    6.32    0.41
   3  -5  -6   -0.02    0.11
   3  -5  -6    0.11    0.17
   3  -5  -6    0.14    0.14
   3  -5  -6   -0.22    0.13
  -3   5   6    0.07    0.17
  -3   5   6    0.03    0.14
  -3   5   6   -0.08    0.12
  -3   5   6    0.01    0.14
   2  -5  -6   -0.10    0.12
   2  -5  -6    0.11    0.14
   2  -5  -6   -0.11    0.09
   2  -5  -6   -0.09    0.08
  -2   5   6    0.07    0.11
  -2   5   6    0.08    0.13
  -2   5   6   -0.02    0.09
  -2   5   6   -0.07    0.10
   1  -5  -6   18.39    0.61
   1  -5  -6   16.08    0.61
   1  -5  -6   19.32    0.66
   1  -5  -6   19.66    0.62
  -1   5   6   19.06    0.62
  -1   5   6   19.18    0.62
  -1   5   6   19.63    0.67
   0  -5  -6   17.64    0.58
   0  -5  -6   18.05    0.63
   0  -5  -6   18.87    0.61
   0   5   6   18.09    0.58
   0   5   6   18.56    0.60
   0   5   6   18.61    0.63
  -1  -5  -6    1.61    0.16
  -1  -5  -6    1.41    0.15
  -1  -5  -6    1.32    0.16
  -1  -5  -6    1.39    0.17
   1   5   6    1.45    0.15
   1   5   6    1.26    0.15
   1   5   6    1.40    0.15
   1   5   6    1.52    0.17
  -2  -5  -6   84.46    2.26
  -2  -5  -6   85.16    2.41
  -2  -5  -6   84.64    2.34
  -2  -5  -6   85.36    2.26
   2   5   6   84.68    2.26
   2   5   6   84.81    2.26
   2   5   6   83.64    2.33
   2   5   6   82.00    2.41
  -3  -5  -6   39.28    1.14
  -3  -5  -6   39.05    1.11
  -3  -5  -6   38.26    1.11
  -3  -5  -6   38.79    1.13
   3   5   6   39.66    1.11
   3   5   6   36.03    1.10
   3   5   6   37.37    1.14
   3   5   6   38.55    1.13
  -4  -5  -6    5.75    0.31
  -4  -5  -6    5.84    0.29
  -4  -5  -6    5.74    0.30
   4   5   6    5.50    0.31
   4   5   6    5.56    0.23
   4   5   6    5.63    0.30
   4   5   6    5.50    0.30
  -5  -5  -6    9.09    0.39
  -5  -5  -6    9.75    0.43
   5   5   6    8.37    0.41
   5   5   6    9.00    0.38
   5   5   6    9.13    0.41
  -6  -5  -6    6.97    0.41
   6   5   6    6.98    0.43
   6   5   6    7.64    0.43
   6   5   6    7.53    0.41
   3  -6  -6    2.08    0.26
   3  -6  -6    1.98    0.24
   3  -6  -6    1.61    0.21
   3  -6  -6    2.64    0.29
  -3   6   6    2.32    0.26
  -3   6   6    2.39    0.30
  -3   6   6    1.85    0.24
   2  -6  -6    0.55    0.16
   2  -6  -6    0.59    0.14
   2  -6  -6    0.28    0.12
   2  -6  -6    0.59    0.18
  -2   6   6    0.44    0.13
  -2   6   6    0.40    0.15
  -2   6   6    0.56    0.14
  -2   6   6    0.45    0.16
   1  -6  -6   25.60    0.88
   1  -6  -6   25.29    0.81
   1  -6  -6   25.98    0.84
   1  -6  -6   26.61    0.82
  -1   6   6   26.88    0.89
  -1   6   6   26.36    0.82
  -1   6   6   25.75    0.82
   0  -6  -6   54.22    1.63
   0  -6  -6   56.15    1.57
   0  -6  -6   51.56    1.51
   0   6   6   52.32    1.63
   0   6   6   53.93    1.51
   0   6   6   56.36    1.52
  -1  -6  -6   12.51    0.46
  -1  -6  -6   13.12    0.50
  -1  -6  -6   13.71    0.48
  -1  -6  -6   13.28    0.47
   1   6   6   13.80    0.49
   1   6   6   13.64    0.48
   1   6   6   13.47    0.50
   1   6   6   12.83    0.48
  -2  -6  -6   13.72    0.49
  -2  -6  -6   12.83    0.46
  -2  -6  -6   12.54    0.47
  -2  -6  -6   12.29    0.45
   2   6   6   12.70    0.46
   2   6   6   12.82    0.48
   2   6   6   13.01    0.46
   2   6   6   12.77    0.48
  -3  -6  -6    3.02    0.25
  -3  -6  -6    2.68    0.25
  -3  -6  -6    3.11    0.22
  -3  -6  -6    3.02    0.21
   3   6   6    2.92    0.22
   3   6   6    2.82    0.20
   3   6   6    3.37    0.22
   3   6   6    2.90    0.25
  -4  -6  -6    1.11    0.15
  -4  -6  -6    1.24    0.20
  -4  -6  -6    0.90    0.18
  -4  -6  -6    1.01    0.13
   4   6   6    1.01    0.12
   4   6   6    1.21    0.16
   4   6   6    1.16    0.19
   4   6   6    0.90    0.18
  -5  -6  -6   13.85    0.57
  -5  -6  -6   14.53    0.58
   5   6   6   15.47    0.58
   5   6   6   14.51    0.56
   5   6   6   13.80    0.57
  -6  -6  -6   12.55    0.56
   6   6   6   12.83    0.57
   6   6   6   11.87    0.59
   6   6   6   13.10    0.58
   2  -7  -6    2.82    0.30
   2  -7  -6    2.53    0.27
   2  -7  -6    2.32    0.28
   2  -7  -6    2.69    0.31
  -2   7   6    2.29    0.29
  -2   7   6    2.79    0.27
  -2   7   6    2.99    0.30
   1  -7  -6    0.54    0.18
   1  -7  -6    0.20    0.12
   1  -7  -6    0.50    0.16
   1  -7  -6    0.31    0.13
  -1   7   6    0.36    0.14
  -1   7   6    0.43    0.18
  -1   7   6    0.42    0.16
  -1   7   6    0.57    0.14
   0  -7  -6   16.58    0.62
   0  -7  -6   15.67    0.58
   0  -7  -6   16.11    0.59
   0   7   6   16.61    0.59
   0   7   6   16.17    0.58
   0   7   6   16.28    0.62
  -1  -7  -6   -0.12    0.10
  -1  -7  -6    0.14    0.11
  -1  -7  -6    0.03    0.14
  -1  -7  -6    0.12    0.11
   1   7   6    0.12    0.11
   1   7   6    0.09    0.15
   1   7   6    0.11    0.14
  -2  -7  -6    4.30    0.29
  -2  -7  -6    4.35    0.26
  -2  -7  -6    4.09    0.25
  -2  -7  -6    4.02    0.26
   2   7   6    4.17    0.26
   2   7   6    4.77    0.31
   2   7   6    4.21    0.30
   2   7   6    4.26    0.27
  -3  -7  -6    5.14    0.33
  -3  -7  -6    5.32    0.34
  -3  -7  -6    5.36    0.29
  -3  -7  -6    5.70    0.31
   3   7   6    5.13    0.34
   3   7   6    5.75    0.35
   3   7   6    5.29    0.31
   3   7   6    5.59    0.30
  -4  -7  -6    2.43    0.30
  -4  -7  -6    2.60    0.32
  -4  -7  -6    2.51    0.25
  -4  -7  -6    2.58    0.24
   4   7   6    2.34    0.24
   4   7   6    2.81    0.31
   4   7   6    2.68    0.25
   4   7   6    2.93    0.31
  -5  -7  -6   30.24    0.99
  -5  -7  -6   30.19    0.94
  -5  -7  -6   30.12    0.97
   5   7   6   30.46    0.99
   5   7   6   29.43    0.97
   5   7   6   31.15    0.97
  -6  -7  -6   -0.01    0.25
  -6  -7  -6   -0.27    0.26
   6   7   6    0.46    0.27
   6   7   6   -0.15    0.20
   6   7   6   -0.02    0.28
   1  -8  -6    1.29    0.18
   1  -8  -6    1.19    0.22
   1  -8  -6    1.39    0.24
   1  -8  -6    1.15    0.21
  -1   8   6    1.26    0.20
  -1   8   6    1.10    0.22
   0  -8  -6    0.05    0.19
   0  -8  -6    0.38    0.16
   0  -8  -6   -0.04    0.13
   0   8   6    0.16    0.18
   0   8   6    0.32    0.17
   0   8   6    0.25    0.13
  -1  -8  -6   27.49    0.85
  -1  -8  -6   24.76    0.84
  -1  -8  -6   27.57    0.92
  -1  -8  -6   25.58    0.85
   1   8   6   26.26    0.90
   1   8   6   25.19    0.85
   1   8   6   25.45    0.84
  -2  -8  -6    4.27    0.31
  -2  -8  -6    4.14    0.33
  -2  -8  -6    4.05    0.33
  -2  -8  -6    3.11    0.27
   2   8   6    4.07    0.34
   2   8   6    4.24    0.34
   2   8   6    3.93    0.32
  -3  -8  -6   -0.05    0.18
  -3  -8  -6   -0.27    0.18
  -3  -8  -6    0.03    0.15
  -3  -8  -6    0.03    0.13
   3   8   6    0.07    0.15
   3   8   6    0.12    0.14
   3   8   6    0.20    0.19
   3   8   6    0.17    0.19
  -4  -8  -6    2.81    0.31
  -4  -8  -6    2.58    0.29
  -4  -8  -6    2.25    0.26
  -4  -8  -6    3.14    0.29
   4   8   6    2.99    0.29
   4   8   6    2.91    0.37
   4   8   6    2.93    0.30
   4   8   6    2.77    0.29
  -5  -8  -6   46.23    1.37
  -5  -8  -6   40.94    1.34
   5   8   6   42.54    1.35
   5   8   6   44.60    1.31
   5   8   6   43.82    1.36
   0  -9  -6    0.36    0.22
   0  -9  -6    0.73    0.23
   0   9   6    0.86    0.25
   0   9   6    0.47    0.20
  -1  -9  -6    0.07    0.17
  -1  -9  -6    0.52    0.24
  -1  -9  -6    0.54    0.21
  -1  -9  -6    0.46    0.19
   1   9   6    0.38    0.22
   1   9   6    0.19    0.17
   1   9   6   -0.12    0.23
  -2  -9  -6    9.33    0.47
  -2  -9  -6   10.89    0.52
  -2  -9  -6   11.31    0.55
   2   9   6   10.64    0.53
   2   9   6   10.17    0.52
  -3  -9  -6   -0.07    0.24
  -3  -9  -6   -0.12    0.23
  -3  -9  -6    0.23    0.21
  -3  -9  -6    0.23    0.16
   3   9   6    0.46    0.24
   3   9   6    0.26    0.20
   3   9   6   -0.10    0.18
  -4  -9  -6    0.93    0.29
  -4  -9  -6    0.75    0.24
  -4  -9  -6    0.61    0.22
  -4  -9  -6    0.57    0.18
   4   9   6    0.84    0.23
   4   9   6    0.56    0.30
   4   9   6    0.80    0.20
   4   9   6    0.98    0.24
   4   6  -7    0.64    0.15
   4   6  -7    0.41    0.16
   4   6  -7   -0.15    0.22
  -4  -6   7    0.23    0.15
  -4  -6   7    0.60    0.20
  -4  -6   7    0.89    0.25
   3   6  -7    0.18    0.16
   3   6  -7    0.10    0.10
   3   6  -7   -0.08    0.18
  -3  -6   7    0.16    0.10
  -3  -6   7    0.17    0.17
  -3  -6   7    0.41    0.15
   2   6  -7    4.56    0.21
   2   6  -7    4.73    0.32
   2   6  -7    5.06    0.27
  -2  -6   7    4.83    0.21
  -2  -6   7    4.80    0.34
  -2  -6   7    5.09    0.26
   1   6  -7    0.11    0.15
   1   6  -7   -0.01    0.04
   1   6  -7    0.03    0.06
  -1  -6   7    0.01    0.11
  -1  -6   7    0.05    0.16
   0   6  -7   29.56    0.99
   0  -6   7   29.69    1.04
   5   5  -7   13.92    0.60
  -5  -5   7   13.07    0.56
   4   5  -7   10.61    0.43
   4   5  -7   11.37    0.40
  -4  -5   7   10.35    0.43
  -4  -5   7   10.72    0.47
   3   5  -7    0.31    0.13
   3   5  -7    0.25    0.09
   3   5  -7    0.30    0.16
  -3  -5   7    0.36    0.14
  -3  -5   7    0.21    0.10
   2   5  -7    2.95    0.23
   2   5  -7    3.20    0.24
   2   5  -7    3.31    0.18
  -2  -5   7    3.33    0.26
  -2  -5   7    3.53    0.23
  -2  -5   7    3.39    0.17
   1   5  -7   13.15    0.39
   1   5  -7   13.38    0.50
   1   5  -7   12.06    0.39
  -1  -5   7   13.18    0.37
  -1  -5   7   12.91    0.44
  -1  -5   7   13.96    0.54
   0   5  -7    0.19    0.13
   0  -5   7    0.29    0.16
   0  -5   7    0.11    0.13
   1  -5   7    0.14    0.16
   1  -5   7    0.13    0.19
  -2   5  -7    5.17    0.37
   2  -5   7    5.11    0.43
   2  -5   7    5.96    0.48
   5   4  -7   11.92    0.43
   5   4  -7   13.01    0.54
  -5  -4   7   12.63    0.54
  -5  -4   7   12.53    0.55
   4   4  -7    3.20    0.19
   4   4  -7    3.06    0.18
   4   4  -7    3.27    0.25
  -4  -4   7    3.73    0.30
  -4  -4   7    2.96    0.24
   3   4  -7    1.63    0.17
   3   4  -7    1.71    0.14
   3   4  -7    1.74    0.16
   3   4  -7    1.74    0.21
  -3  -4   7    1.54    0.20
  -3  -4   7    1.79    0.15
   2   4  -7    0.08    0.10
   2   4  -7    0.15    0.10
   2   4  -7    0.06    0.07
  -2  -4   7    0.12    0.10
  -2  -4   7    0.11    0.08
  -2  -4   7    0.11    0.06
   1   4  -7    5.58    0.22
   1   4  -7    5.64    0.28
   1   4  -7    5.78    0.20
  -1  -4   7    5.75    0.25
  -1  -4   7    5.62    0.20
   0   4  -7   14.51    0.52
   0  -4   7   14.10    0.55
   0  -4   7   14.03    0.49
  -1   4  -7    2.10    0.22
   1  -4   7    2.15    0.24
   1  -4   7    1.93    0.25
   2  -4   7   16.05    0.64
   2  -4   7   15.96    0.61
  -3   4  -7   11.45    0.54
   3  -4   7   11.28    0.58
   3  -4   7   11.61    0.56
   6   3  -7    3.64    0.37
   6   3  -7    3.37    0.36
  -6  -3   7    3.16    0.36
  -6  -3   7    4.26    0.47
   5   3  -7   17.53    0.60
   5   3  -7   17.86    0.66
  -5  -3   7   18.22    0.67
  -5  -3   7   17.11    0.65
   4   3  -7    9.00    0.35
   4   3  -7    9.56    0.39
   4   3  -7    9.64    0.42
  -4  -3   7    8.46    0.40
  -4  -3   7    8.99    0.39
   3   3  -7    2.03    0.16
   3   3  -7    2.12    0.14
   3   3  -7    2.21    0.19
   3   3  -7    1.85    0.20
  -3  -3   7    2.05    0.20
  -3  -3   7    1.89    0.17
   2   3  -7   37.00    1.05
   2   3  -7   37.55    1.06
   2   3  -7   38.04    1.06
   2   3  -7   37.64    1.08
  -2  -3   7   38.16    1.05
  -2  -3   7   38.07    1.05
  -2  -3   7   38.12    1.07
   1   3  -7   15.04    0.50
   1   3  -7   15.90    0.47
   1   3  -7   15.70    0.51
   1   3  -7   15.32    0.46
  -1  -3   7   15.83    0.50
  -1  -3   7   16.30    0.46
  -1  -3   7   15.58    0.46
   0   3  -7   89.30    2.25
   0   3  -7   86.58    2.39
   0   3  -7   84.29    2.25
   0  -3   7   87.79    2.41
   0  -3   7   88.90    2.24
   0  -3   7   88.99    2.24
  -1   3  -7    5.88    0.30
   1  -3   7    5.70    0.30
   1  -3   7    5.95    0.30
  -2   3  -7   12.23    0.47
   2  -3   7   11.62    0.48
   2  -3   7   10.84    0.47
  -3   3  -7   18.82    0.71
   3  -3   7   18.51    0.69
   3  -3   7   16.53    0.65
   6   2  -7   -0.22    0.26
   6   2  -7    0.21    0.19
   6   2  -7    0.33    0.23
  -6  -2   7   -0.20    0.22
  -6  -2   7    0.15    0.28
  -6  -2   7   -0.02    0.27
   5   2  -7   35.57    1.09
   5   2  -7   34.24    1.07
  -5  -2   7   34.13    1.07
  -5  -2   7   33.45    1.07
   4   2  -7    3.39    0.24
   4   2  -7    3.72    0.23
   4   2  -7    3.12    0.25
  -4  -2   7    2.98    0.25
  -4  -2   7    3.53    0.27
   3   2  -7    7.99    0.33
   3   2  -7    7.94    0.31
  -3  -2   7    8.08    0.33
   2   2  -7    3.11    0.17
   2   2  -7    2.93    0.18
   2   2  -7    3.28    0.15
   2   2  -7    3.25    0.19
  -2  -2   7    3.02    0.19
  -2  -2   7    3.11    0.18
  -2  -2   7    2.87    0.18
   1   2  -7    0.06    0.07
   1   2  -7    0.00    0.08
   1   2  -7    0.02    0.05
   1   2  -7    0.04    0.08
  -1  -2   7   -0.02    0.05
  -1  -2   7    0.07    0.08
  -1  -2   7    0.11    0.07
   0   2  -7   11.39    0.33
   0   2  -7   10.89    0.39
   0   2  -7   11.08    0.40
   0   2  -7   11.37    0.33
   0  -2   7   11.37    0.33
   0  -2   7   11.05    0.32
   0  -2   7   10.84    0.40
  -1   2  -7    0.05    0.09
   1  -2   7    0.06    0.10
  -2   2  -7    0.15    0.10
   2  -2   7   -0.05    0.10
   2  -2   7    0.05    0.11
  -3   2  -7    5.84    0.32
   3  -2   7    6.38    0.32
   3  -2   7    5.87    0.34
  -4   2  -7    1.80    0.24
   4  -2   7    1.39    0.17
   4  -2   7    1.41    0.23
   6   1  -7    7.72    0.55
   6   1  -7    9.66    0.59
   6   1  -7    8.97    0.50
  -6  -1   7    8.13    0.52
  -6  -1   7    8.46    0.48
  -6  -1   7    8.31    0.54
   5   1  -7    1.17    0.17
   5   1  -7    1.32    0.24
   5   1  -7    0.87    0.22
  -5  -1   7    0.86    0.18
  -5  -1   7    1.02    0.23
  -5  -1   7    1.22    0.23
   4   1  -7    0.84    0.13
   4   1  -7    0.62    0.16
   4   1  -7    0.64    0.17
  -4  -1   7    0.57    0.16
  -4  -1   7    0.64    0.13
   3   1  -7   11.05    0.41
   3   1  -7   10.78    0.40
   3   1  -7   10.45    0.39
  -3  -1   7   10.57    0.40
  -3  -1   7   10.48    0.40
   2   1  -7    1.67    0.14
   2   1  -7    1.48    0.15
  -2  -1   7    1.51    0.15
  -2  -1   7    1.60    0.14
  -2  -1   7    1.73    0.17
   1   1  -7    8.41    0.31
   1   1  -7    8.65    0.29
   1   1  -7    8.77    0.29
   1   1  -7    8.72    0.33
  -1  -1   7    9.00    0.33
  -1  -1   7    8.50    0.30
   0   1  -7   17.48    0.55
   0   1  -7   17.36    0.51
   0   1  -7   18.16    0.51
   0   1  -7   17.61    0.57
   0  -1   7   17.53    0.50
   0  -1   7   18.17    0.57
   0  -1   7   18.04    0.51
  -1   1  -7   31.50    0.82
  -1   1  -7   29.97    0.92
  -1   1  -7   30.66    0.91
  -1   1  -7   30.82    0.82
   1  -1   7   31.19    0.93
   1  -1   7   30.34    0.81
   1  -1   7   30.61    0.81
  -2   1  -7   31.72    0.82
  -2   1  -7   31.99    0.82
  -2   1  -7   30.44    0.95
   2  -1   7   31.98    0.97
  -3   1  -7   13.84    0.53
  -3   1  -7   13.81    0.37
   3  -1   7   14.65    0.49
   3  -1   7   14.55    0.53
  -4   1  -7    4.51    0.14
   4  -1   7    4.43    0.30
   4  -1   7    4.57    0.24
  -5   1  -7    0.73    0.09
  -5   1  -7    0.48    0.22
  -5   1  -7    0.51    0.07
   5  -1   7    0.60    0.19
   6   0  -7   -0.05    0.29
   6   0  -7    0.06    0.22
   6   0  -7    0.51    0.22
  -6   0   7    0.51    0.28
  -6   0   7    0.50    0.30
   5   0  -7    2.40    0.27
   5   0  -7    2.05    0.25
   5   0  -7    1.52    0.20
  -5   0   7    2.00    0.25
  -5   0   7    1.85    0.23
  -5   0   7    1.86    0.26
   4   0  -7   17.98    0.63
   4   0  -7   19.23    0.65
   4   0  -7   19.48    0.64
  -4   0   7   18.95    0.64
  -4   0   7   17.65    0.66
  -4   0   7   18.57    0.63
   3   0  -7   93.05    2.52
   3   0  -7   94.09    2.60
   3   0  -7   96.48    2.52
  -3   0   7   96.57    2.52
  -3   0   7   90.04    2.51
   2   0  -7    9.49    0.35
   2   0  -7    9.47    0.34
   2   0  -7    8.96    0.35
  -2   0   7    9.20    0.34
  -2   0   7    9.93    0.36
  -2   0   7    8.76    0.34
   1   0  -7  170.84    4.41
   1   0  -7  163.62    4.59
   1   0  -7  174.13    4.41
  -1   0   7  171.59    4.41
  -1   0   7  170.68    4.41
  -1   0   7  171.70    4.59
   0   0  -7    4.08    0.18
   0   0  -7    3.74    0.20
   0   0  -7    3.96    0.17
   0   0   7    4.04    0.18
   0   0   7    4.30    0.17
   0   0   7    4.33    0.21
  -1   0  -7   18.19    0.53
  -1   0  -7   18.82    0.53
  -1   0  -7   19.00    0.60
  -1   0  -7   19.25    0.59
   1   0   7   18.78    0.53
   1   0   7   18.08    0.60
   1   0   7   18.30    0.52
  -2   0  -7   25.41    0.80
  -2   0  -7   27.10    0.72
   2   0   7   25.63    0.71
   2   0   7   25.62    0.71
   2   0   7   26.98    0.82
  -3   0  -7   38.26    1.15
  -3   0  -7   37.72    1.03
  -3   0  -7   38.17    1.03
   3   0   7   38.85    1.13
   3   0   7   40.18    1.03
   3   0   7   37.92    1.02
   3   0   7   37.59    1.16
  -4   0  -7    7.79    0.26
  -4   0  -7    7.70    0.28
   4   0   7    7.52    0.27
   4   0   7    7.82    0.26
   4   0   7    6.85    0.35
   4   0   7    7.88    0.27
  -5   0  -7    4.30    0.26
  -5   0  -7    4.97    0.21
   5   0   7    4.56    0.31
   5   0   7    4.71    0.20
   5   0   7    4.76    0.25
   5  -1  -7    3.27    0.30
   5  -1  -7    3.21    0.36
   5  -1  -7    2.63    0.30
  -5   1   7    2.73    0.34
  -5   1   7    2.77    0.36
  -5   1   7    2.50    0.30
   4  -1  -7    0.11    0.16
   4  -1  -7    0.14    0.12
   4  -1  -7    0.07    0.16
  -4   1   7    0.33    0.16
  -4   1   7    0.24    0.15
  -4   1   7   -0.06    0.12
   3  -1  -7   12.92    0.47
   3  -1  -7   12.62    0.47
   3  -1  -7   13.37    0.47
  -3   1   7   12.86    0.47
  -3   1   7   12.49    0.50
  -3   1   7   13.82    0.47
   2  -1  -7   11.27    0.41
   2  -1  -7   11.38    0.41
   2  -1  -7   11.35    0.40
  -2   1   7   10.98    0.39
  -2   1   7   11.00    0.43
   1  -1  -7    0.93    0.10
   1  -1  -7    1.11    0.13
   1  -1  -7    1.09    0.14
  -1   1   7    0.84    0.11
  -1   1   7    1.05    0.13
  -1   1   7    0.90    0.11
   0  -1  -7   35.66    1.07
   0  -1  -7   36.73    1.01
   0  -1  -7   37.33    1.01
   0   1   7   36.63    1.01
   0   1   7   36.92    1.01
   0   1   7   36.78    1.07
  -1  -1  -7    0.37    0.07
  -1  -1  -7    0.20    0.08
   1   1   7    0.51    0.09
   1   1   7    0.33    0.09
   1   1   7    0.36    0.06
  -2  -1  -7   17.73    0.52
  -2  -1  -7   18.32    0.52
  -2  -1  -7   17.19    0.59
   2   1   7   17.45    0.52
   2   1   7   18.39    0.52
   2   1   7   17.91    0.59
  -3  -1  -7   20.55    0.57
  -3  -1  -7   19.46    0.57
   3   1   7   19.44    0.57
   3   1   7   18.78    0.56
   3   1   7   18.58    0.64
  -4  -1  -7   42.53    1.19
  -4  -1  -7   42.38    1.19
   4   1   7   44.06    1.32
   4   1   7   42.83    1.22
   4   1   7   44.76    1.19
   4   1   7   44.49    1.22
   4   1   7   43.82    1.18
  -5  -1  -7   -0.02    0.08
  -5  -1  -7    0.04    0.13
   5   1   7    0.12    0.13
   5   1   7   -0.12    0.07
   5  -2  -7    1.62    0.28
   5  -2  -7    1.46    0.26
   5  -2  -7    1.49    0.20
  -5   2   7    1.56    0.28
  -5   2   7    1.48    0.23
  -5   2   7    1.10    0.23
   4  -2  -7    7.54    0.40
   4  -2  -7    7.67    0.37
   4  -2  -7    7.86    0.37
  -4   2   7    6.97    0.38
  -4   2   7    7.69    0.37
   3  -2  -7    0.11    0.09
   3  -2  -7   -0.06    0.12
   3  -2  -7    0.02    0.12
  -3   2   7   -0.11    0.09
  -3   2   7    0.03    0.04
  -3   2   7    0.15    0.13
   2  -2  -7    8.63    0.34
   2  -2  -7    8.71    0.35
   2  -2  -7    8.67    0.35
  -2   2   7    8.78    0.37
  -2   2   7    8.73    0.35
  -2   2   7    8.54    0.35
   1  -2  -7   72.14    2.00
   1  -2  -7   75.19    2.08
   1  -2  -7   76.13    2.00
  -1   2   7   74.31    2.08
  -1   2   7   75.66    2.16
  -1   2   7   75.09    1.99
  -1   2   7   73.37    1.99
   0  -2  -7   35.33    1.00
   0  -2  -7   36.59    1.00
   0  -2  -7   36.30    1.05
   0   2   7   36.02    0.99
   0   2   7   34.44    1.04
   0   2   7   34.93    0.99
   0   2   7   35.32    1.08
  -1  -2  -7    4.87    0.21
  -1  -2  -7    4.53    0.23
   1   2   7    4.72    0.21
   1   2   7    5.01    0.23
   1   2   7    4.81    0.22
   1   2   7    4.52    0.20
  -2  -2  -7    0.95    0.12
  -2  -2  -7    0.75    0.11
  -2  -2  -7    0.68    0.08
   2   2   7    0.70    0.11
   2   2   7    0.67    0.08
   2   2   7    0.73    0.09
   2   2   7    0.66    0.10
  -3  -2  -7    7.38    0.29
  -3  -2  -7    8.40    0.29
  -3  -2  -7    7.89    0.34
   3   2   7    7.78    0.28
   3   2   7    8.29    0.29
   3   2   7    7.63    0.31
   3   2   7    8.15    0.34
  -4  -2  -7   22.82    0.70
  -4  -2  -7   23.63    0.69
   4   2   7   22.71    0.77
   4   2   7   23.92    0.69
   4   2   7   23.55    0.69
  -5  -2  -7    0.17    0.09
  -5  -2  -7    0.28    0.14
   5   2   7    0.25    0.13
   5   2   7    0.20    0.14
   5   2   7    0.12    0.09
  -6  -2  -7    8.34    0.34
   6   2   7    7.43    0.43
   6   2   7    8.53    0.43
   6   2   7    8.32    0.34
   5  -3  -7    0.32    0.27
   5  -3  -7    0.67    0.27
   5  -3  -7    0.62    0.17
  -5   3   7    0.95    0.22
  -5   3   7    0.10    0.27
  -5   3   7    0.81    0.25
   4  -3  -7    7.07    0.40
   4  -3  -7    6.38    0.34
   4  -3  -7    6.28    0.39
  -4   3   7    6.66    0.26
  -4   3   7    7.35    0.41
  -4   3   7    6.45    0.39
  -4   3   7    7.23    0.39
   3  -3  -7    3.77    0.24
   3  -3  -7    3.75    0.28
   3  -3  -7    3.71    0.28
  -3   3   7    3.50    0.25
  -3   3   7    3.58    0.28
  -3   3   7    3.87    0.28
  -3   3   7    3.53    0.19
   2  -3  -7    0.66    0.11
   2  -3  -7    0.74    0.14
   2  -3  -7    0.64    0.14
  -2   3   7    0.50    0.11
  -2   3   7    0.70    0.14
  -2   3   7    0.83    0.10
  -2   3   7    0.68    0.14
   1  -3  -7   54.82    1.54
   1  -3  -7   56.32    1.54
   1  -3  -7   57.76    1.60
  -1   3   7   54.63    1.66
  -1   3   7   55.21    1.54
  -1   3   7   56.20    1.53
  -1   3   7   56.71    1.60
   0  -3  -7    1.20    0.15
   0  -3  -7    1.40    0.14
   0   3   7    1.22    0.14
   0   3   7    1.10    0.12
   0   3   7    1.15    0.14
   0   3   7    1.24    0.15
  -1  -3  -7   18.09    0.57
  -1  -3  -7   19.49    0.57
  -1  -3  -7   19.29    0.60
   1   3   7   18.44    0.57
   1   3   7   17.59    0.60
   1   3   7   17.64    0.57
   1   3   7   18.40    0.60
  -2  -3  -7    0.29    0.08
  -2  -3  -7    0.32    0.09
   2   3   7    0.27    0.08
   2   3   7    0.39    0.09
   2   3   7    0.32    0.08
  -3  -3  -7    2.68    0.18
  -3  -3  -7    2.44    0.17
  -3  -3  -7    2.64    0.19
   3   3   7    2.27    0.19
   3   3   7    2.70    0.21
   3   3   7    2.78    0.15
   3   3   7    2.69    0.17
  -4  -3  -7    0.12    0.08
  -4  -3  -7    0.06    0.12
   4   3   7    0.04    0.07
   4   3   7    0.01    0.11
   4   3   7    0.29    0.10
  -5  -3  -7    1.73    0.20
  -5  -3  -7    2.24    0.23
   5   3   7    2.11    0.24
   5   3   7    1.65    0.20
   5   3   7    2.04    0.23
  -6  -3  -7   15.06    0.57
   6   3   7   16.02    0.65
   6   3   7   16.17    0.57
   4  -4  -7   12.07    0.53
   4  -4  -7   11.30    0.50
   4  -4  -7   12.27    0.55
  -4   4   7   11.56    0.54
  -4   4   7   11.95    0.43
  -4   4   7   11.72    0.55
   3  -4  -7    8.69    0.41
   3  -4  -7    8.51    0.42
   3  -4  -7    8.08    0.39
  -3   4   7    8.64    0.33
  -3   4   7    8.74    0.39
  -3   4   7    8.80    0.42
  -3   4   7    8.57    0.41
   2  -4  -7    3.84    0.23
   2  -4  -7    3.66    0.27
   2  -4  -7    3.68    0.23
  -2   4   7    4.18    0.24
  -2   4   7    3.70    0.21
  -2   4   7    3.66    0.24
  -2   4   7    3.71    0.26
   1  -4  -7   30.87    0.93
   1  -4  -7   30.35    0.90
   1  -4  -7   30.95    0.90
  -1   4   7   29.00    0.90
  -1   4   7   30.01    0.97
  -1   4   7   30.19    0.89
   0  -4  -7    0.96    0.13
   0  -4  -7    1.06    0.13
   0   4   7    1.15    0.15
   0   4   7    1.17    0.14
   0   4   7    1.26    0.15
   0   4   7    1.18    0.14
  -1  -4  -7    3.09    0.19
  -1  -4  -7    3.20    0.21
  -1  -4  -7    3.35    0.19
   1   4   7    3.03    0.19
   1   4   7    3.42    0.20
   1   4   7    3.17    0.21
   1   4   7    3.17    0.19
  -2  -4  -7   45.13    1.25
  -2  -4  -7   44.11    1.24
  -2  -4  -7   45.83    1.30
   2   4   7   43.29    1.24
   2   4   7   45.21    1.25
   2   4   7   45.03    1.30
   2   4   7   43.60    1.31
  -3  -4  -7    4.29    0.22
  -3  -4  -7    4.27    0.24
  -3  -4  -7    4.31    0.25
   3   4   7    4.20    0.20
   3   4   7    4.22    0.23
   3   4   7    4.19    0.24
   3   4   7    4.09    0.24
  -4  -4  -7    1.16    0.15
   4   4   7    1.42    0.18
   4   4   7    1.57    0.19
   4   4   7    1.36    0.11
  -5  -4  -7    2.86    0.23
   5   4   7    2.42    0.27
   5   4   7    2.40    0.26
   5   4   7    1.91    0.22
  -6  -4  -7   12.84    0.53
   6   4   7   13.88    0.57
   6   4   7   13.98    0.56
   6   4   7   14.56    0.62
   4  -5  -7    1.07    0.26
   4  -5  -7    1.21    0.29
  -4   5   7    1.10    0.26
  -4   5   7    1.35    0.27
  -4   5   7    1.33    0.20
   3  -5  -7    0.88    0.14
   3  -5  -7    0.98    0.22
   3  -5  -7    1.12    0.21
  -3   5   7    1.01    0.20
  -3   5   7    1.23    0.23
  -3   5   7    0.72    0.18
  -3   5   7    1.02    0.17
   2  -5  -7   -0.18    0.08
   2  -5  -7    0.00    0.11
   2  -5  -7    0.34    0.15
   2  -5  -7    0.05    0.15
  -2   5   7   -0.01    0.11
  -2   5   7    0.02    0.11
  -2   5   7    0.13    0.15
  -2   5   7   -0.05    0.15
   1  -5  -7    4.63    0.25
   1  -5  -7    4.28    0.28
   1  -5  -7    4.25    0.27
   1  -5  -7    4.50    0.25
  -1   5   7    4.41    0.28
  -1   5   7    4.59    0.25
  -1   5   7    4.76    0.27
   0  -5  -7    6.60    0.30
   0  -5  -7    6.47    0.31
   0  -5  -7    7.17    0.32
   0   5   7    6.83    0.32
   0   5   7    5.91    0.31
   0   5   7    6.57    0.30
   0   5   7    6.41    0.32
  -1  -5  -7   10.25    0.41
  -1  -5  -7   10.33    0.40
  -1  -5  -7   10.84    0.40
  -1  -5  -7   10.86    0.42
   1   5   7   10.15    0.41
   1   5   7   11.06    0.41
   1   5   7   10.96    0.40
   1   5   7   10.38    0.41
  -2  -5  -7    7.12    0.33
  -2  -5  -7    7.18    0.33
  -2  -5  -7    7.77    0.33
  -2  -5  -7    8.12    0.34
   2   5   7    7.15    0.32
   2   5   7    8.06    0.33
   2   5   7    7.37    0.34
   2   5   7    7.21    0.31
  -3  -5  -7    5.11    0.28
  -3  -5  -7    4.96    0.28
  -3  -5  -7    5.01    0.26
   3   5   7    4.76    0.27
   3   5   7    4.82    0.26
   3   5   7    4.85    0.24
   3   5   7    4.26    0.28
  -4  -5  -7   29.82    0.88
  -4  -5  -7   27.56    0.88
  -4  -5  -7   28.82    0.91
   4   5   7   30.17    0.91
   4   5   7   25.75    0.86
   4   5   7   28.26    0.88
   4   5   7   29.13    0.85
  -5  -5  -7    0.85    0.17
  -5  -5  -7    0.74    0.20
   5   5   7    0.71    0.19
   5   5   7    0.86    0.18
   5   5   7    0.90    0.18
  -6  -5  -7   -0.01    0.21
  -6  -5  -7   -0.02    0.19
   6   5   7    0.14    0.19
   6   5   7    0.23    0.21
   3  -6  -7   10.71    0.49
   3  -6  -7   11.01    0.55
   3  -6  -7   11.75    0.54
  -3   6   7   11.10    0.47
  -3   6   7   11.41    0.57
  -3   6   7   12.03    0.55
   2  -6  -7   20.43    0.75
   2  -6  -7   20.87    0.71
   2  -6  -7   19.44    0.71
   2  -6  -7   19.84    0.71
  -2   6   7   20.68    0.72
  -2   6   7   20.00    0.68
  -2   6   7   20.48    0.72
  -2   6   7   21.65    0.76
   1  -6  -7   20.57    0.71
   1  -6  -7   20.19    0.74
   1  -6  -7   20.92    0.70
   1  -6  -7   20.14    0.70
  -1   6   7   21.68    0.75
  -1   6   7   21.28    0.69
  -1   6   7   20.52    0.70
   0  -6  -7    2.70    0.22
   0  -6  -7    2.55    0.24
   0  -6  -7    2.25    0.21
   0   6   7    2.37    0.24
   0   6   7    2.32    0.20
   0   6   7    2.49    0.24
  -1  -6  -7    1.53    0.18
  -1  -6  -7    1.65    0.19
  -1  -6  -7    1.59    0.20
  -1  -6  -7    1.29    0.17
   1   6   7    1.44    0.18
   1   6   7    1.57    0.18
   1   6   7    1.58    0.17
   1   6   7    1.47    0.19
  -2  -6  -7    1.71    0.20
  -2  -6  -7    2.03    0.22
  -2  -6  -7    2.04    0.19
  -2  -6  -7    2.19    0.23
   2   6   7    1.98    0.19
   2   6   7    1.63    0.19
   2   6   7    1.84    0.23
   2   6   7    1.72    0.20
  -3  -6  -7   19.95    0.67
  -3  -6  -7   20.77    0.67
  -3  -6  -7   20.39    0.67
  -3  -6  -7   16.78    0.65
   3   6   7   19.96    0.67
   3   6   7   20.46    0.67
   3   6   7   21.23    0.68
   3   6   7   19.73    0.67
  -4  -6  -7    2.42    0.23
  -4  -6  -7    2.19    0.24
  -4  -6  -7    2.54    0.27
   4   6   7    2.24    0.20
   4   6   7    2.84    0.23
   4   6   7    2.66    0.24
   4   6   7    2.44    0.29
  -5  -6  -7    3.70    0.36
  -5  -6  -7    4.48    0.34
   5   6   7    4.05    0.30
   5   6   7    4.07    0.34
   5   6   7    4.28    0.33
  -6  -6  -7    1.22    0.26
   6   6   7    1.31    0.24
   6   6   7    0.91    0.25
   6   6   7    1.33    0.27
   2  -7  -7    1.58    0.27
   2  -7  -7    1.46    0.22
   2  -7  -7    1.27    0.20
   2  -7  -7    1.74    0.24
  -2   7   7    1.86    0.23
  -2   7   7    1.50    0.25
  -2   7   7    1.95    0.26
   1  -7  -7   18.14    0.66
   1  -7  -7   18.12    0.68
   1  -7  -7   16.85    0.65
   1  -7  -7   18.25    0.66
  -1   7   7   17.97    0.69
  -1   7   7   18.03    0.63
  -1   7   7   17.75    0.66
  -1   7   7   17.34    0.66
   0  -7  -7    3.68    0.31
   0  -7  -7    3.71    0.27
   0  -7  -7    3.63    0.27
   0   7   7    3.60    0.26
   0   7   7    3.59    0.30
   0   7   7    4.33    0.32
  -1  -7  -7    6.18    0.36
  -1  -7  -7    6.46    0.36
  -1  -7  -7    6.24    0.34
  -1  -7  -7    6.74    0.37
   1   7   7    6.98    0.37
   1   7   7    6.88    0.34
   1   7   7    6.48    0.36
  -2  -7  -7   34.00    1.02
  -2  -7  -7   32.32    1.00
  -2  -7  -7   32.97    1.01
  -2  -7  -7   33.13    1.06
   2   7   7   33.39    1.07
   2   7   7   32.89    1.00
   2   7   7   32.52    1.02
   2   7   7   33.03    1.02
  -3  -7  -7    3.03    0.26
  -3  -7  -7    3.13    0.30
  -3  -7  -7    2.58    0.25
  -3  -7  -7    2.54    0.29
   3   7   7    2.69    0.30
   3   7   7    3.06    0.30
   3   7   7    2.30    0.24
   3   7   7    2.35    0.26
  -4  -7  -7    6.38    0.36
  -4  -7  -7    6.68    0.41
  -4  -7  -7    6.70    0.35
  -4  -7  -7    6.87    0.41
   4   7   7    6.84    0.38
   4   7   7    7.00    0.40
   4   7   7    6.75    0.34
   4   7   7    7.15    0.42
  -5  -7  -7    0.40    0.18
  -5  -7  -7    0.21    0.24
   5   7   7   -0.11    0.18
   5   7   7    0.12    0.23
   5   7   7   -0.04    0.22
   1  -8  -7   -0.17    0.23
   1  -8  -7    0.36    0.20
   1  -8  -7   -0.18    0.21
   1  -8  -7   -0.44    0.16
  -1   8   7   -0.04    0.24
  -1   8   7    0.01    0.22
  -1   8   7   -0.28    0.17
   0  -8  -7    0.99    0.17
   0  -8  -7    1.32    0.25
   0  -8  -7    1.25    0.22
   0  -8  -7    1.50    0.25
   0   8   7    1.18    0.23
   0   8   7    1.47    0.18
  -1  -8  -7    5.25    0.36
  -1  -8  -7    5.06    0.37
  -1  -8  -7    5.12    0.34
  -1  -8  -7    4.57    0.37
   1   8   7    5.34    0.39
   1   8   7    4.81    0.34
   1   8   7    5.26    0.38
  -2  -8  -7    3.82    0.32
  -2  -8  -7    2.97    0.28
  -2  -8  -7    3.95    0.35
  -2  -8  -7    3.07    0.27
   2   8   7    4.19    0.36
   2   8   7    3.38    0.35
   2   8   7    3.98    0.33
  -3  -8  -7    7.05    0.38
  -3  -8  -7    6.80    0.43
  -3  -8  -7    6.83    0.37
  -3  -8  -7    6.81    0.41
   3   8   7    7.16    0.39
   3   8   7    7.11    0.44
   3   8   7    6.82    0.38
   3   8   7    7.08    0.41
  -4  -8  -7   14.55    0.63
  -4  -8  -7   13.87    0.55
  -4  -8  -7   14.49    0.59
  -4  -8  -7   14.17    0.62
   4   8   7   14.22    0.63
   4   8   7   14.68    0.58
   4   8   7   14.52    0.64
   4   8   7   14.31    0.58
  -5  -8  -7    0.44    0.29
  -5  -8  -7    0.17    0.27
  -5  -8  -7    0.27    0.19
   5   8   7    0.04    0.21
   5   8   7    0.43    0.28
   5   8   7    0.37    0.28
  -1  -9  -7    0.16    0.20
  -1  -9  -7    0.17    0.19
  -1  -9  -7    0.50    0.26
  -1  -9  -7    0.49    0.24
   1   9   7   -0.03    0.25
   1   9   7   -0.01    0.19
   1   9   7    0.20    0.25
  -2  -9  -7    4.80    0.44
  -2  -9  -7    4.59    0.38
  -2  -9  -7    4.42    0.42
  -2  -9  -7    6.51    0.46
   2   9   7    5.24    0.46
   2   9   7    5.17    0.42
  -3  -9  -7    0.45    0.27
  -3  -9  -7    0.33    0.23
  -3  -9  -7    0.73    0.19
  -3  -9  -7    0.70    0.27
   3   9   7    0.84    0.23
   3   9   7    0.51    0.29
   3   9   7    0.92    0.28
  -4  -9  -7   -0.24    0.23
  -4  -9  -7   -0.11    0.29
  -4  -9  -7    0.13    0.20
  -4  -9  -7   -0.03    0.29
   4   9   7   -0.04    0.30
   4   9   7    0.06    0.22
   4   9   7    0.04    0.21
   4   9   7    0.08    0.21
   3   6  -8    0.02    0.17
   3   6  -8   -0.21    0.20
  -3  -6   8    0.09    0.21
  -3  -6   8    0.17    0.16
   2   6  -8    0.67    0.18
   2   6  -8    0.71    0.16
   2   6  -8    0.53    0.11
  -2  -6   8    0.75    0.17
  -2  -6   8    0.73    0.14
  -2  -6   8    0.53    0.10
  -1  -6   8    0.22    0.20
  -1  -6   8    0.06    0.13
   3   5  -8   -0.02    0.13
   3   5  -8    0.01    0.17
   3   5  -8    0.09    0.09
  -3  -5   8   -0.08    0.16
  -3  -5   8   -0.06    0.10
   2   5  -8    0.20    0.08
   2   5  -8    0.29    0.14
   2   5  -8    0.13    0.14
  -2  -5   8    0.28    0.13
  -2  -5   8    0.46    0.13
  -2  -5   8    0.34    0.08
   1   5  -8    4.94    0.20
   1   5  -8    4.78    0.31
   1   5  -8    4.93    0.18
  -1  -5   8    5.31    0.34
  -1  -5   8    4.80    0.16
  -1  -5   8    4.92    0.15
  -1  -5   8    4.78    0.27
   0   5  -8   14.28    0.56
   0  -5   8   14.11    0.62
   0  -5   8   14.29    0.53
  -1   5  -8   21.44    0.78
   1  -5   8   21.96    0.77
   1  -5   8   21.20    0.83
   5   4  -8   -0.18    0.12
   5   4  -8   -0.05    0.25
   5   4  -8    0.53    0.22
  -5  -4   8    0.25    0.21
   4   4  -8   14.62    0.48
   4   4  -8   13.94    0.54
  -4  -4   8   14.96    0.57
  -4  -4   8   14.66    0.54
   3   4  -8    6.71    0.30
   3   4  -8    6.82    0.29
   3   4  -8    6.84    0.34
   3   4  -8    7.19    0.29
  -3  -4   8    7.04    0.36
  -3  -4   8    7.36    0.30
   2   4  -8   21.59    0.66
   2   4  -8   21.68    0.67
   2   4  -8   21.14    0.64
  -2  -4   8   21.27    0.65
  -2  -4   8   21.21    0.65
   1   4  -8   17.16    0.51
   1   4  -8   17.21    0.59
   1   4  -8   17.54    0.50
  -1  -4   8   17.46    0.57
  -1  -4   8   17.76    0.50
   0   4  -8   26.73    0.86
   0  -4   8   26.67    0.84
   0  -4   8   27.08    0.93
  -1   4  -8    4.17    0.29
   1  -4   8    4.34    0.36
   1  -4   8    4.96    0.32
  -2   4  -8    4.11    0.33
   2  -4   8    4.26    0.38
   2  -4   8    4.44    0.41
   5   3  -8   17.27    0.67
   5   3  -8   17.65    0.61
  -5  -3   8   18.00    0.68
  -5  -3   8   17.12    0.68
   4   3  -8   22.77    0.75
   4   3  -8   22.40    0.71
  -4  -3   8   23.53    0.75
   3   3  -8   11.23    0.35
   3   3  -8   10.83    0.40
   3   3  -8   10.88    0.41
   3   3  -8   11.08    0.44
  -3  -3   8   10.14    0.40
  -3  -3   8   10.84    0.42
   2   3  -8    3.43    0.22
   2   3  -8    4.17    0.20
   2   3  -8    3.71    0.22
   2   3  -8    3.80    0.21
  -2  -3   8    3.25    0.18
  -2  -3   8    3.83    0.23
  -2  -3   8    4.12    0.22
   1   3  -8   11.98    0.44
   1   3  -8   12.06    0.38
   1   3  -8   12.43    0.40
   1   3  -8   12.06    0.43
  -1  -3   8   12.93    0.44
  -1  -3   8   12.33    0.38
   0   3  -8    0.78    0.07
   0   3  -8    0.91    0.08
   0   3  -8    0.97    0.16
   0  -3   8    0.89    0.13
  -1   3  -8    0.30    0.13
   1  -3   8    0.44    0.14
   1  -3   8    0.57    0.15
  -2   3  -8    4.41    0.29
   2  -3   8    4.63    0.34
   2  -3   8    5.16    0.35
  -3   3  -8    4.19    0.35
   3  -3   8    4.04    0.38
   3  -3   8    4.05    0.37
   5   2  -8   13.33    0.53
   5   2  -8   13.73    0.59
  -5  -2   8   13.50    0.54
  -5  -2   8   13.01    0.59
   4   2  -8   10.12    0.45
   4   2  -8    9.25    0.42
   4   2  -8    9.66    0.40
  -4  -2   8    9.13    0.43
  -4  -2   8   10.07    0.43
   3   2  -8   22.57    0.71
   3   2  -8   23.13    0.72
  -3  -2   8   23.44    0.71
  -3  -2   8   22.09    0.71
   2   2  -8    0.11    0.11
   2   2  -8   -0.06    0.08
   2   2  -8    0.06    0.06
   2   2  -8    0.01    0.09
  -2  -2   8    0.00    0.09
  -2  -2   8   -0.01    0.11
   1   2  -8   12.22    0.39
   1   2  -8   12.33    0.44
   1   2  -8   12.42    0.42
   1   2  -8   12.30    0.40
  -1  -2   8   12.33    0.39
  -1  -2   8   12.68    0.44
   0   2  -8   13.65    0.41
   0   2  -8   13.72    0.48
   0   2  -8   13.43    0.40
   0   2  -8   13.80    0.49
   0  -2   8   13.60    0.40
   0  -2   8   13.89    0.49
   0  -2   8   14.51    0.40
  -1   2  -8    0.67    0.13
   1  -2   8    0.73    0.13
  -2   2  -8   43.25    1.29
   2  -2   8   43.10    1.32
   2  -2   8   43.22    1.30
   3  -2   8    5.58    0.37
   3  -2   8    5.22    0.33
  -4   2  -8    0.46    0.21
   4  -2   8    0.36    0.21
   4  -2   8    0.30    0.17
   5   1  -8    2.63    0.29
   5   1  -8    2.91    0.31
   5   1  -8    2.83    0.31
  -5  -1   8    2.59    0.30
  -5  -1   8    2.92    0.36
  -5  -1   8    2.09    0.25
   4   1  -8    0.19    0.18
   4   1  -8    0.42    0.13
   4   1  -8    0.25    0.16
  -4  -1   8    0.08    0.16
  -4  -1   8    0.22    0.13
   3   1  -8   12.86    0.51
   3   1  -8   15.77    0.53
   3   1  -8   15.70    0.52
  -3  -1   8   15.40    0.52
  -3  -1   8   14.99    0.52
   2   1  -8   12.71    0.44
   2   1  -8   12.73    0.43
   2   1  -8   12.43    0.44
  -2  -1   8   12.59    0.43
  -2  -1   8   12.41    0.44
  -2  -1   8   12.22    0.43
   1   1  -8  101.49    2.80
   1   1  -8  102.91    2.67
   1   1  -8  101.98    2.67
  -1  -1   8  103.46    2.80
  -1  -1   8  102.29    2.67
  -1  -1   8   99.34    2.67
   0   1  -8    4.42    0.23
   0   1  -8    4.56    0.23
   0   1  -8    4.55    0.18
   0   1  -8    4.28    0.20
   0  -1   8    4.34    0.19
   0  -1   8    4.74    0.24
   0  -1   8    4.24    0.17
  -1   1  -8    0.06    0.10
  -1   1  -8   -0.02    0.04
  -1   1  -8    0.03    0.09
  -1   1  -8    0.10    0.05
   1  -1   8    0.04    0.09
   1  -1   8   -0.02    0.04
   1  -1   8    0.02    0.05
  -2   1  -8  159.11    4.33
  -2   1  -8  163.64    4.12
  -2   1  -8  165.63    4.12
   2  -1   8  158.52    4.41
  -3   1  -8    0.11    0.10
   3  -1   8    0.18    0.13
   3  -1   8    0.16    0.12
  -4   1  -8   19.29    0.73
   4  -1   8   19.13    0.63
   4  -1   8   19.29    0.72
   5   0  -8   16.95    0.71
   5   0  -8   18.92    0.68
   5   0  -8   20.17    0.73
  -5   0   8   17.85    0.72
  -5   0   8   19.60    0.71
  -5   0   8   17.81    0.68
   4   0  -8    0.58    0.18
   4   0  -8    0.76    0.15
   4   0  -8    0.51    0.18
  -4   0   8    0.38    0.14
  -4   0   8    0.60    0.17
  -4   0   8    0.53    0.17
   3   0  -8   34.68    1.04
   3   0  -8   35.01    1.02
   3   0  -8   34.32    1.02
  -3   0   8   34.55    1.02
  -3   0   8   33.74    1.01
   2   0  -8    5.34    0.27
   2   0  -8    5.51    0.26
   2   0  -8    5.65    0.27
  -2   0   8    5.76    0.28
  -2   0   8    5.71    0.26
   1   0  -8    6.00    0.27
   1   0  -8    5.81    0.27
   1   0  -8    6.04    0.25
  -1   0   8    6.14    0.28
  -1   0   8    5.90    0.24
  -1   0   8    6.29    0.26
   0   0  -8    5.08    0.20
   0   0  -8    4.69    0.24
   0   0  -8    4.84    0.22
   0   0   8    4.88    0.22
   0   0   8    4.86    0.20
   0   0   8    4.80    0.25
  -1   0  -8    1.66    0.11
  -1   0  -8    1.70    0.14
  -1   0  -8    1.65    0.16
   1   0   8    1.65    0.11
   1   0   8    2.00    0.14
   1   0   8    1.93    0.18
  -2   0  -8    9.89    0.30
  -2   0  -8    9.90    0.31
   2   0   8    9.79    0.30
   2   0   8    9.15    0.30
   2   0   8    9.05    0.39
  -3   0  -8   13.83    0.42
   3   0   8   14.72    0.54
   3   0   8   14.57    0.49
   3   0   8   13.84    0.41
   3   0   8   14.66    0.42
  -4   0  -8    1.63    0.15
  -4   0  -8    1.67    0.12
   4   0   8    1.68    0.19
   4   0   8    1.81    0.15
   4   0   8    1.67    0.17
   4   0   8    1.56    0.11
  -5   0  -8    2.44    0.22
  -5   0  -8    2.19    0.16
   5   0   8    1.66    0.21
   5   0   8    2.06    0.15
   5   0   8    2.23    0.19
   5  -1  -8    2.65    0.32
   5  -1  -8    2.00    0.29
   5  -1  -8    2.53    0.31
  -5   1   8    1.91    0.26
  -5   1   8    2.38    0.30
  -5   1   8    2.63    0.31
   4  -1  -8    7.47    0.36
   4  -1  -8    7.20    0.36
   4  -1  -8    7.33    0.41
  -4   1   8    6.54    0.35
  -4   1   8    6.67    0.37
  -4   1   8    7.27    0.40
   3  -1  -8   23.12    0.73
   3  -1  -8   22.67    0.74
   3  -1  -8   22.50    0.73
  -3   1   8   22.65    0.78
  -3   1   8   22.38    0.73
   2  -1  -8    1.61    0.17
   2  -1  -8    1.62    0.18
   2  -1  -8    1.68    0.20
  -2   1   8    1.77    0.19
  -2   1   8    1.37    0.18
   1  -1  -8   -0.07    0.07
   1  -1  -8    0.02    0.09
   1  -1  -8    0.15    0.08
  -1   1   8   -0.05    0.08
  -1   1   8   -0.09    0.08
   0  -1  -8   10.57    0.35
   0  -1  -8    9.97    0.36
   0  -1  -8   10.12    0.38
   0   1   8   10.18    0.38
   0   1   8   10.26    0.35
   0   1   8   10.15    0.35
  -1  -1  -8   22.31    0.70
  -1  -1  -8   21.31    0.63
  -1  -1  -8   20.63    0.63
   1   1   8   21.85    0.63
   1   1   8   22.74    0.70
   1   1   8   22.11    0.64
  -2  -1  -8   33.21    1.07
  -2  -1  -8   32.92    0.98
  -2  -1  -8   38.09    0.99
   2   1   8   37.11    0.99
   2   1   8   35.87    0.98
   2   1   8   37.99    1.09
  -3  -1  -8    6.00    0.23
  -3  -1  -8    5.83    0.25
   3   1   8    6.40    0.31
   3   1   8    5.88    0.25
   3   1   8    5.84    0.22
  -4  -1  -8    6.27    0.27
  -4  -1  -8    6.22    0.24
   4   1   8    6.20    0.23
   4   1   8    6.17    0.24
   4   1   8    6.12    0.26
   4   1   8    6.17    0.23
   4   1   8    5.87    0.32
  -5  -1  -8    1.83    0.16
  -5  -1  -8    1.35    0.18
   5   1   8    1.63    0.14
   5   1   8    2.46    0.25
   5   1   8    1.91    0.23
   5  -2  -8   25.19    0.90
   5  -2  -8   24.38    0.89
   5  -2  -8   23.71    0.87
  -5   2   8   25.12    0.91
  -5   2   8   23.31    0.91
   4  -2  -8    1.15    0.18
   4  -2  -8    1.08    0.22
   4  -2  -8    0.96    0.22
  -4   2   8    1.08    0.18
  -4   2   8    1.42    0.20
   3  -2  -8   39.13    1.18
   3  -2  -8   37.83    1.13
   3  -2  -8   38.07    1.14
  -3   2   8   37.65    1.13
  -3   2   8   39.96    1.23
   2  -2  -8   10.68    0.44
   2  -2  -8   12.16    0.44
   2  -2  -8   12.37    0.46
  -2   2   8   12.16    0.45
  -2   2   8   12.48    0.48
  -2   2   8   12.49    0.45
   1  -2  -8   16.20    0.55
   1  -2  -8   16.04    0.53
   1  -2  -8   15.85    0.53
  -1   2   8   16.24    0.53
  -1   2   8   15.39    0.52
  -1   2   8   16.33    0.57
  -1   2   8   16.15    0.55
   0  -2  -8    5.85    0.25
   0  -2  -8    5.64    0.27
   0  -2  -8    5.64    0.26
   0   2   8    6.02    0.27
   0   2   8    5.93    0.28
   0   2   8    5.67    0.25
  -1  -2  -8    0.52    0.08
  -1  -2  -8    0.52    0.10
   1   2   8    0.50    0.08
   1   2   8    0.53    0.10
   1   2   8    0.39    0.10
   1   2   8    0.46    0.10
  -2  -2  -8  182.74    4.83
  -2  -2  -8  187.06    5.07
  -2  -2  -8  197.07    4.84
   2   2   8  188.32    4.83
   2   2   8  181.99    4.83
   2   2   8  186.10    5.21
   2   2   8  185.44    5.07
  -3  -2  -8    0.68    0.12
  -3  -2  -8    0.87    0.10
  -3  -2  -8    0.77    0.11
   3   2   8    0.51    0.09
   3   2   8    0.57    0.08
   3   2   8    0.60    0.12
   3   2   8    0.55    0.12
  -4  -2  -8   12.21    0.44
  -4  -2  -8   11.87    0.41
   4   2   8   13.01    0.49
   4   2   8   12.77    0.44
   4   2   8   12.61    0.38
   4   2   8   12.07    0.37
   4   2   8   12.33    0.41
  -5  -2  -8   24.80    0.78
  -5  -2  -8   24.70    0.75
   5   2   8   25.51    0.86
   5   2   8   24.95    0.74
   5   2   8   25.18    0.78
   4  -3  -8    1.06    0.17
   4  -3  -8    1.16    0.24
   4  -3  -8    0.84    0.24
  -4   3   8    0.95    0.24
  -4   3   8    0.76    0.20
  -4   3   8    0.97    0.24
   3  -3  -8   14.00    0.55
   3  -3  -8   14.27    0.55
   3  -3  -8   14.16    0.53
  -3   3   8   14.22    0.55
  -3   3   8   14.30    0.55
  -3   3   8   12.78    0.42
  -3   3   8   14.50    0.55
   2  -3  -8   20.60    0.68
   2  -3  -8   18.86    0.65
   2  -3  -8   19.92    0.66
  -2   3   8   20.00    0.70
  -2   3   8   19.27    0.65
  -2   3   8   19.77    0.64
   1  -3  -8    1.67    0.16
   1  -3  -8    1.52    0.19
   1  -3  -8    1.75    0.17
  -1   3   8    1.93    0.17
  -1   3   8    1.79    0.17
  -1   3   8    1.74    0.17
  -1   3   8    1.86    0.17
   0  -3  -8    2.42    0.20
   0  -3  -8    2.53    0.18
   0  -3  -8    2.42    0.19
   0   3   8    2.47    0.18
   0   3   8    2.04    0.19
   0   3   8    2.34    0.19
   0   3   8    2.33    0.19
  -1  -3  -8    0.47    0.10
  -1  -3  -8    0.40    0.10
  -1  -3  -8    0.54    0.11
   1   3   8    0.39    0.10
   1   3   8    0.32    0.11
   1   3   8    0.52    0.11
   1   3   8    0.55    0.11
  -2  -3  -8    8.15    0.32
  -2  -3  -8    8.30    0.34
   2   3   8    8.58    0.33
   2   3   8    8.37    0.32
   2   3   8    7.80    0.33
   2   3   8    8.77    0.35
  -3  -3  -8   14.78    0.49
  -3  -3  -8   15.05    0.49
  -3  -3  -8   13.68    0.52
   3   3   8   14.96    0.49
   3   3   8   14.87    0.48
   3   3   8   14.54    0.48
   3   3   8   15.32    0.53
  -4  -3  -8    7.21    0.33
  -4  -3  -8    7.16    0.30
   4   3   8    7.10    0.35
   4   3   8    7.52    0.30
   4   3   8    7.09    0.24
   4   3   8    7.64    0.35
  -5  -3  -8    0.37    0.10
  -5  -3  -8    0.31    0.18
   5   3   8    0.56    0.12
   5   3   8    0.73    0.15
   5   3   8    0.40    0.19
   4  -4  -8   11.42    0.56
   4  -4  -8   10.49    0.48
   4  -4  -8   11.44    0.57
  -4   4   8   11.05    0.58
  -4   4   8   11.51    0.52
  -4   4   8   11.41    0.41
   3  -4  -8    2.86    0.31
   3  -4  -8    2.45    0.26
   3  -4  -8    2.36    0.22
  -3   4   8    2.59    0.20
  -3   4   8    2.77    0.31
  -3   4   8    2.59    0.31
  -3   4   8    2.61    0.26
   2  -4  -8    4.29    0.30
   2  -4  -8    4.26    0.27
   2  -4  -8    3.71    0.29
  -2   4   8    4.46    0.30
  -2   4   8    3.91    0.22
  -2   4   8    4.03    0.29
  -2   4   8    3.76    0.26
   1  -4  -8    6.15    0.30
   1  -4  -8    6.16    0.32
   1  -4  -8    6.48    0.32
  -1   4   8    6.18    0.30
  -1   4   8    5.93    0.31
  -1   4   8    5.96    0.31
   0  -4  -8   12.85    0.46
   0  -4  -8   12.65    0.46
   0  -4  -8   11.06    0.45
   0   4   8   12.58    0.48
   0   4   8   13.09    0.46
   0   4   8   12.49    0.46
   0   4   8   13.28    0.47
  -1  -4  -8   12.19    0.43
  -1  -4  -8   12.89    0.45
  -1  -4  -8   13.04    0.46
   1   4   8   12.67    0.45
   1   4   8   11.54    0.46
   1   4   8   12.14    0.44
   1   4   8   12.88    0.46
  -2  -4  -8    3.38    0.23
  -2  -4  -8    2.74    0.20
  -2  -4  -8    3.60    0.22
   2   4   8    3.44    0.23
   2   4   8    3.21    0.21
   2   4   8    3.58    0.22
   2   4   8    3.23    0.21
  -3  -4  -8    4.93    0.28
  -3  -4  -8    4.15    0.25
  -3  -4  -8    5.21    0.27
   3   4   8    5.09    0.24
   3   4   8    4.88    0.26
   3   4   8    5.24    0.27
  -4  -4  -8   18.14    0.61
   4   4   8   18.34    0.56
   4   4   8   17.87    0.61
   4   4   8   18.19    0.64
   4   4   8   18.42    0.60
  -5  -4  -8    6.40    0.33
   5   4   8    6.47    0.36
   5   4   8    6.64    0.37
   5   4   8    6.13    0.32
  -6  -4  -8    0.84    0.18
   6   4   8    1.32    0.26
   6   4   8    0.69    0.20
   3  -5  -8    0.41    0.21
   3  -5  -8    0.20    0.22
   3  -5  -8    0.04    0.12
  -3   5   8    0.37    0.16
  -3   5   8    0.16    0.17
  -3   5   8    0.30    0.15
  -3   5   8    0.56    0.23
   2  -5  -8   19.44    0.66
   2  -5  -8   18.43    0.66
   2  -5  -8   18.73    0.65
  -2   5   8   18.70    0.61
  -2   5   8   19.30    0.67
  -2   5   8   18.28    0.69
  -2   5   8   19.33    0.66
   1  -5  -8    5.85    0.29
   1  -5  -8    5.63    0.30
   1  -5  -8    5.67    0.33
  -1   5   8    5.74    0.31
  -1   5   8    5.66    0.30
  -1   5   8    5.71    0.32
   0  -5  -8   14.60    0.53
   0  -5  -8   14.78    0.53
   0  -5  -8   14.73    0.52
   0   5   8   14.37    0.53
   0   5   8   14.19    0.53
   0   5   8   14.54    0.54
   0   5   8   14.83    0.51
  -1  -5  -8   42.25    1.24
  -1  -5  -8   43.94    1.24
  -1  -5  -8   44.38    1.28
   1   5   8   44.08    1.23
   1   5   8   41.58    1.31
   1   5   8   42.20    1.24
   1   5   8   43.29    1.28
  -2  -5  -8   31.98    0.94
  -2  -5  -8   31.62    0.98
  -2  -5  -8   31.56    0.95
   2   5   8   31.74    0.99
   2   5   8   30.82    0.95
   2   5   8   32.01    0.98
   2   5   8   32.57    0.95
  -3  -5  -8   -0.16    0.12
  -3  -5  -8    0.01    0.10
  -3  -5  -8    0.03    0.09
   3   5   8    0.11    0.13
   3   5   8   -0.07    0.09
   3   5   8   -0.11    0.11
   3   5   8   -0.06    0.10
  -4  -5  -8    0.15    0.12
  -4  -5  -8    0.12    0.15
  -4  -5  -8    0.13    0.13
   4   5   8    0.09    0.13
   4   5   8    0.17    0.15
   4   5   8    0.05    0.08
   4   5   8    0.20    0.13
  -5  -5  -8    6.08    0.36
   5   5   8    6.61    0.36
   5   5   8    5.81    0.39
  -6  -5  -8    0.27    0.20
   6   5   8    0.30    0.21
   6   5   8    0.24    0.25
   3  -6  -8    1.80    0.29
  -3   6   8    1.74    0.21
  -3   6   8    1.46    0.29
  -3   6   8    1.43    0.24
   2  -6  -8    0.40    0.14
   2  -6  -8    0.78    0.21
   2  -6  -8    0.77    0.23
  -2   6   8    0.58    0.21
  -2   6   8    0.61    0.23
  -2   6   8    0.57    0.14
  -2   6   8    0.70    0.16
   1  -6  -8    3.46    0.25
   1  -6  -8    3.09    0.26
   1  -6  -8    3.05    0.30
   1  -6  -8    3.39    0.27
  -1   6   8    3.08    0.25
  -1   6   8    3.19    0.25
  -1   6   8    3.47    0.32
   0  -6  -8    2.65    0.23
   0  -6  -8    3.27    0.28
   0  -6  -8    3.17    0.24
   0  -6  -8    3.21    0.24
   0   6   8    3.03    0.28
   0   6   8    3.17    0.24
   0   6   8    3.24    0.29
  -1  -6  -8    0.11    0.11
  -1  -6  -8    0.15    0.15
  -1  -6  -8   -0.02    0.11
  -1  -6  -8    0.03    0.12
   1   6   8    0.12    0.14
   1   6   8    0.04    0.11
   1   6   8   -0.08    0.11
   1   6   8   -0.02    0.11
  -2  -6  -8   33.42    1.01
  -2  -6  -8   32.80    1.05
  -2  -6  -8   33.48    1.01
  -2  -6  -8   32.87    1.03
   2   6   8   32.35    1.01
   2   6   8   33.84    1.03
   2   6   8   32.34    1.05
   2   6   8   33.98    1.01
  -3  -6  -8    3.57    0.30
  -3  -6  -8    3.96    0.27
  -3  -6  -8    4.00    0.30
   3   6   8    3.90    0.26
   3   6   8    3.76    0.31
   3   6   8    3.80    0.28
   3   6   8    3.29    0.29
  -4  -6  -8   26.95    0.86
  -4  -6  -8   26.54    0.86
  -4  -6  -8   26.41    0.87
   4   6   8   26.27    0.87
   4   6   8   26.20    0.83
   4   6   8   26.65    0.86
   4   6   8   25.67    0.84
  -5  -6  -8    0.14    0.16
  -5  -6  -8    0.26    0.18
   5   6   8    0.12    0.21
   5   6   8    0.03    0.18
   5   6   8   -0.09    0.18
   2  -7  -8    2.29    0.30
   2  -7  -8    3.27    0.40
   2  -7  -8    2.98    0.34
   2  -7  -8    3.24    0.35
  -2   7   8    2.73    0.33
  -2   7   8    3.51    0.31
   1  -7  -8    0.45    0.22
   1  -7  -8    0.08    0.20
   1  -7  -8    0.16    0.13
   1  -7  -8    0.13    0.16
  -1   7   8    0.09    0.16
  -1   7   8   -0.15    0.13
  -1   7   8    0.25    0.21
   0  -7  -8    4.12    0.35
   0  -7  -8    4.58    0.36
   0  -7  -8    4.41    0.30
   0  -7  -8    4.08    0.29
   0   7   8    3.82    0.34
   0   7   8    4.08    0.29
   0   7   8    5.07    0.36
  -1  -7  -8    1.37    0.17
  -1  -7  -8    1.47    0.20
  -1  -7  -8    1.64    0.23
  -1  -7  -8    0.94    0.21
   1   7   8    1.09    0.21
   1   7   8    1.20    0.17
   1   7   8    1.17    0.18
  -2  -7  -8    0.52    0.15
  -2  -7  -8    0.52    0.19
  -2  -7  -8    0.46    0.18
  -2  -7  -8    0.67    0.17
   2   7   8    0.72    0.16
   2   7   8    0.62    0.19
   2   7   8    0.85    0.20
   2   7   8    0.68    0.16
  -3  -7  -8    1.14    0.18
  -3  -7  -8    1.34    0.23
  -3  -7  -8    1.14    0.18
  -3  -7  -8    1.33    0.22
   3   7   8    1.05    0.18
   3   7   8    1.33    0.22
   3   7   8    1.22    0.19
   3   7   8    1.30    0.23
  -4  -7  -8   -0.11    0.14
  -4  -7  -8   -0.01    0.21
  -4  -7  -8    0.09    0.20
   4   7   8    0.16    0.17
   4   7   8    0.31    0.22
   4   7   8    0.12    0.20
   4   7   8    0.19    0.14
  -5  -7  -8    5.34    0.43
   5   7   8    4.73    0.39
   5   7   8    4.39    0.41
   5   7   8    4.89    0.45
   0  -8  -8    1.94    0.27
   0  -8  -8    2.11    0.28
   0  -8  -8    1.73    0.24
   0  -8  -8    1.89    0.25
   0   8   8    1.63    0.27
   0   8   8    1.77    0.22
  -1  -8  -8    6.30    0.44
  -1  -8  -8    6.46    0.41
  -1  -8  -8    6.42    0.39
  -1  -8  -8    7.24    0.40
   1   8   8    6.84    0.44
   1   8   8    6.46    0.41
   1   8   8    7.05    0.45
  -2  -8  -8   12.95    0.54
  -2  -8  -8   13.45    0.59
  -2  -8  -8   13.59    0.59
  -2  -8  -8   13.20    0.59
   2   8   8   13.54    0.59
   2   8   8   13.66    0.60
   2   8   8   13.19    0.58
   2   8   8   13.54    0.55
  -3  -8  -8    1.73    0.27
  -3  -8  -8    1.78    0.28
  -3  -8  -8    1.67    0.24
  -3  -8  -8    2.22    0.28
   3   8   8    1.84    0.24
   3   8   8    1.72    0.28
   3   8   8    1.99    0.29
   3   8   8    1.84    0.23
  -4  -8  -8   -0.27    0.18
  -4  -8  -8    0.05    0.25
  -4  -8  -8   -0.04    0.26
  -4  -8  -8    0.16    0.20
   4   8   8    0.15    0.26
   4   8   8   -0.03    0.25
   4   8   8    0.20    0.19
  -2  -9  -8    9.21    0.49
  -2  -9  -8    9.78    0.57
  -2  -9  -8    8.84    0.55
  -2  -9  -8    9.24    0.48
   2   9   8    9.53    0.57
   2   9   8    9.20    0.53
  -3  -9  -8    1.41    0.33
  -3  -9  -8    1.62    0.24
  -3  -9  -8    1.29    0.32
  -3  -9  -8    1.23    0.29
   3   9   8    1.96    0.34
   3   9   8    1.67    0.34
   3   9   8    1.07    0.26
   3   5  -9    0.14    0.16
   3   5  -9    0.13    0.21
  -3  -5   9    0.05    0.19
  -3  -5   9   -0.30    0.11
   2   5  -9   -0.29    0.15
   2   5  -9   -0.04    0.16
   2   5  -9   -0.18    0.09
  -2  -5   9   -0.05    0.08
  -2  -5   9    0.04    0.15
   1   5  -9    0.33    0.06
   1   5  -9    0.33    0.05
   1   5  -9    0.44    0.17
  -1  -5   9    0.37    0.15
  -1  -5   9    0.29    0.19
   0   5  -9    1.81    0.24
   0  -5   9    1.33    0.27
   0  -5   9    1.63    0.23
   3   4  -9    1.41    0.16
   3   4  -9    1.09    0.15
   3   4  -9    0.68    0.13
  -3  -4   9    1.35    0.16
  -3  -4   9    1.03    0.20
   2   4  -9    2.20    0.25
   2   4  -9    2.01    0.17
   2   4  -9    2.05    0.22
  -2  -4   9    1.93    0.15
  -2  -4   9    2.34    0.23
   1   4  -9   -0.08    0.09
   1   4  -9    0.03    0.14
   1   4  -9    0.08    0.07
  -1  -4   9    0.11    0.08
  -1  -4   9   -0.05    0.13
  -1  -4   9    0.05    0.06
   0   4  -9   12.45    0.49
   0  -4   9   11.04    0.49
   0  -4   9   13.02    0.56
   1  -4   9    0.03    0.18
   1  -4   9    0.14    0.19
   4   3  -9   -0.03    0.14
   4   3  -9   -0.17    0.15
  -4  -3   9   -0.23    0.15
  -4  -3   9    0.31    0.20
   3   3  -9    1.34    0.17
   3   3  -9    0.94    0.20
   3   3  -9    1.26    0.16
  -3  -3   9    0.96    0.19
  -3  -3   9    0.71    0.14
   2   3  -9    3.64    0.19
   2   3  -9    3.21    0.25
   2   3  -9    3.47    0.22
   2   3  -9    3.99    0.25
  -2  -3   9    3.48    0.25
  -2  -3   9    3.60    0.19
   1   3  -9    4.38    0.26
   1   3  -9    4.44    0.23
   1   3  -9    4.27    0.19
  -1  -3   9    4.40    0.27
  -1  -3   9    4.78    0.19
  -1  -3   9    4.40    0.22
   0   3  -9    2.02    0.22
   0   3  -9    2.03    0.09
   0   3  -9    1.84    0.09
   0  -3   9    2.17    0.25
  -1   3  -9   23.40    0.80
   1  -3   9   24.23    0.85
   1  -3   9   24.11    0.80
  -2   3  -9    0.24    0.18
   2  -3   9    0.49    0.20
   2  -3   9    0.33    0.20
   5   2  -9    1.01    0.27
   5   2  -9    0.37    0.27
   5   2  -9    0.59    0.20
  -5  -2   9    1.14    0.28
  -5  -2   9    0.99    0.21
   4   2  -9    6.98    0.37
   4   2  -9    5.34    0.33
  -4  -2   9    6.15    0.37
  -4  -2   9    6.08    0.36
   3   2  -9    1.49    0.19
   3   2  -9    1.35    0.17
   3   2  -9    1.65    0.17
  -3  -2   9    1.28    0.16
  -3  -2   9    1.26    0.18
   2   2  -9    0.75    0.13
   2   2  -9    0.37    0.13
   2   2  -9    0.38    0.09
  -2  -2   9    0.24    0.08
  -2  -2   9    0.66    0.13
   1   2  -9    2.35    0.15
   1   2  -9    2.47    0.19
   1   2  -9    2.45    0.22
   1   2  -9    2.34    0.18
  -1  -2   9    2.67    0.22
  -1  -2   9    1.86    0.14
  -1  -2   9    2.34    0.19
   0   2  -9   66.58    1.71
   0   2  -9   62.58    1.81
   0   2  -9   65.36    1.71
   0  -2   9   66.46    1.71
   0  -2   9   65.80    1.86
   0  -2   9   64.49    1.71
  -1   2  -9    1.22    0.17
   1  -2   9    1.06    0.17
  -2   2  -9    0.01    0.11
   2  -2   9    0.20    0.16
   2  -2   9    0.34    0.16
  -3   2  -9    0.07    0.18
   3  -2   9    0.10    0.18
   3  -2   9    0.18    0.19
   5   1  -9   13.61    0.62
   5   1  -9   13.17    0.59
  -5  -1   9   12.34    0.60
  -5  -1   9   13.50    0.62
  -5  -1   9   13.71    0.61
   4   1  -9    8.01    0.42
   4   1  -9    8.06    0.44
   4   1  -9    7.72    0.39
  -4  -1   9    8.06    0.41
  -4  -1   9    7.44    0.40
   3   1  -9   10.77    0.43
   3   1  -9   10.87    0.44
   3   1  -9   10.49    0.42
  -3  -1   9   10.47    0.42
  -3  -1   9    9.99    0.43
   2   1  -9   18.20    0.58
   2   1  -9   17.31    0.58
   2   1  -9   17.63    0.60
  -2  -1   9   17.72    0.58
  -2  -1   9   18.92    0.61
   1   1  -9    2.19    0.15
   1   1  -9    2.44    0.20
   1   1  -9    2.14    0.17
  -1  -1   9    2.36    0.20
  -1  -1   9    2.13    0.17
  -1  -1   9    2.34    0.14
   0   1  -9   37.28    1.12
   0   1  -9   36.90    1.03
   0   1  -9   38.34    1.09
   0   1  -9   37.34    1.03
   0  -1   9   37.27    1.12
   0  -1   9   38.40    1.03
  -1   1  -9    4.27    0.17
  -1   1  -9    4.37    0.28
  -1   1  -9    4.17    0.18
  -1   1  -9    4.69    0.27
   1  -1   9    3.87    0.17
   1  -1   9    4.19    0.16
   1  -1   9    4.24    0.27
  -2   1  -9    2.92    0.10
  -2   1  -9    2.58    0.24
  -2   1  -9    2.96    0.10
   2  -1   9    2.83    0.26
   3  -1   9   11.36    0.50
   3  -1   9   11.50    0.47
   4  -1   9    0.23    0.16
   4  -1   9    0.49    0.20
   5   0  -9   20.33    0.76
   5   0  -9   20.23    0.76
  -5   0   9   22.26    0.77
  -5   0   9   19.44    0.80
  -5   0   9   20.89    0.79
   4   0  -9    0.07    0.15
   4   0  -9    0.17    0.19
   4   0  -9    0.42    0.17
  -4   0   9    0.04    0.18
  -4   0   9   -0.08    0.13
  -4   0   9    0.21    0.18
   3   0  -9   22.71    0.74
   3   0  -9   23.92    0.76
   3   0  -9   23.08    0.76
  -3   0   9   24.00    0.75
  -3   0   9   22.22    0.73
  -3   0   9   22.38    0.80
   2   0  -9    8.08    0.36
   2   0  -9    8.46    0.34
  -2   0   9    8.29    0.34
  -2   0   9    8.15    0.36
   1   0  -9    0.39    0.09
   1   0  -9    0.43    0.11
   1   0  -9    0.36    0.11
  -1   0   9    0.35    0.11
  -1   0   9    0.27    0.10
  -1   0   9    0.36    0.08
   0   0  -9    4.64    0.23
   0   0  -9    4.83    0.21
   0   0  -9    4.97    0.26
   0   0   9    4.71    0.23
   0   0   9    4.74    0.20
   0   0   9    4.66    0.26
  -1   0  -9    2.90    0.21
  -1   0  -9    3.06    0.17
  -1   0  -9    2.74    0.15
   1   0   9    2.63    0.22
   1   0   9    3.04    0.14
   1   0   9    3.03    0.17
  -2   0  -9   36.06    0.96
  -2   0  -9   35.19    0.96
   2   0   9   34.58    0.95
   2   0   9   34.80    1.08
   2   0   9   35.55    0.95
  -3   0  -9    0.07    0.07
  -3   0  -9    0.03    0.06
   3   0   9   -0.08    0.07
   3   0   9    0.18    0.12
   3   0   9    0.11    0.05
   3   0   9    0.24    0.13
  -4   0  -9    2.86    0.15
   4   0   9    2.77    0.13
   4   0   9    2.47    0.23
   4   0   9    2.70    0.14
   4   0   9    3.22    0.28
   5  -1  -9    4.95    0.40
   5  -1  -9    3.57    0.38
   5  -1  -9    4.16    0.41
  -5   1   9    3.45    0.42
  -5   1   9    4.92    0.48
   4  -1  -9    0.91    0.19
   4  -1  -9    1.00    0.23
   4  -1  -9    1.07    0.23
  -4   1   9    0.83    0.18
  -4   1   9    0.92    0.18
   3  -1  -9    0.11    0.12
   3  -1  -9    0.04    0.14
   3  -1  -9   -0.05    0.15
  -3   1   9    0.13    0.14
  -3   1   9    0.11    0.10
   2  -1  -9   47.53    1.35
   2  -1  -9   49.11    1.35
   2  -1  -9   47.92    1.40
  -2   1   9   48.09    1.34
  -2   1   9   47.63    1.46
  -2   1   9   44.54    1.34
   1  -1  -9   23.48    0.71
   1  -1  -9   22.34    0.74
  -1   1   9   22.67    0.70
  -1   1   9   22.92    0.70
  -1   1   9   22.87    0.77
  -1   1   9   23.75    0.74
   0  -1  -9   -0.06    0.08
   0  -1  -9    0.03    0.08
   0  -1  -9    0.01    0.06
   0   1   9    0.10    0.06
   0   1   9   -0.10    0.08
   0   1   9    0.03    0.10
  -1  -1  -9   32.43    0.92
  -1  -1  -9   35.09    1.01
  -1  -1  -9   34.07    0.92
   1   1   9   33.37    0.92
   1   1   9   27.73    0.98
   1   1   9   33.86    0.92
  -2  -1  -9   71.40    1.89
  -2  -1  -9   70.81    2.03
   2   1   9   69.69    1.88
   2   1   9   70.65    1.88
   2   1   9   72.97    2.03
  -3  -1  -9   13.12    0.43
  -3  -1  -9   13.10    0.42
   3   1   9   13.79    0.52
   3   1   9   12.71    0.46
   3   1   9   13.32    0.41
   3   1   9   13.40    0.43
  -4  -1  -9    0.02    0.07
  -4  -1  -9    0.15    0.12
   4   1   9    0.22    0.07
   4   1   9    0.22    0.12
   4   1   9    0.22    0.09
   4   1   9    0.11    0.09
   4   1   9    0.23    0.12
  -5  -1  -9    7.74    0.37
   5   1   9    7.78    0.35
   4  -2  -9    5.47    0.36
   4  -2  -9    5.62    0.35
   4  -2  -9    5.30    0.35
  -4   2   9    6.05    0.37
  -4   2   9    5.70    0.38
   3  -2  -9   15.83    0.57
   3  -2  -9   15.81    0.60
   3  -2  -9   16.07    0.59
  -3   2   9   15.07    0.60
  -3   2   9   16.27    0.60
  -3   2   9   15.60    0.59
   2  -2  -9   24.14    0.77
   2  -2  -9   24.15    0.78
   2  -2  -9   25.13    0.80
  -2   2   9   23.82    0.77
  -2   2   9   23.93    0.83
  -2   2   9   24.43    0.77
   1  -2  -9    0.07    0.08
   1  -2  -9    0.04    0.07
   1  -2  -9    0.00    0.08
  -1   2   9    0.04    0.10
  -1   2   9    0.12    0.09
  -1   2   9   -0.02    0.08
  -1   2   9    0.09    0.11
   0  -2  -9    3.78    0.23
   0  -2  -9    4.97    0.24
   0   2   9    4.76    0.25
   0   2   9    4.60    0.27
   0   2   9    5.05    0.26
   0   2   9    4.46    0.23
  -1  -2  -9   10.10    0.36
  -1  -2  -9   10.47    0.41
  -1  -2  -9   10.88    0.38
   1   2   9   10.31    0.41
   1   2   9   10.41    0.36
   1   2   9    9.84    0.41
   1   2   9   10.54    0.38
  -2  -2  -9   11.40    0.38
  -2  -2  -9   10.71    0.39
  -2  -2  -9   10.61    0.43
   2   2   9   10.80    0.43
   2   2   9   10.56    0.38
   2   2   9   10.72    0.41
   2   2   9   10.68    0.36
  -3  -2  -9    3.08    0.20
  -3  -2  -9    2.70    0.17
  -3  -2  -9    3.06    0.23
   3   2   9    3.00    0.20
   3   2   9    3.13    0.22
   3   2   9    2.84    0.17
   3   2   9    2.99    0.22
  -4  -2  -9    2.15    0.22
  -4  -2  -9    1.84    0.15
   4   2   9    1.96    0.15
   4   2   9    1.54    0.14
   4   2   9    1.67    0.15
   4   2   9    2.37    0.22
   4   2   9    1.78    0.21
  -5  -2  -9   22.07    0.71
  -5  -2  -9   23.93    0.76
   5   2   9   23.97    0.75
   5   2   9   23.87    0.83
   4  -3  -9    0.38    0.26
   4  -3  -9    0.48    0.17
   4  -3  -9    0.59    0.25
  -4   3   9    0.35    0.20
  -4   3   9    0.89    0.28
  -4   3   9    0.54    0.26
   3  -3  -9   29.47    0.94
   3  -3  -9   28.24    0.94
   3  -3  -9   27.80    0.92
  -3   3   9   29.34    0.93
  -3   3   9   28.85    0.98
  -3   3   9   28.58    0.93
   2  -3  -9    6.62    0.32
   2  -3  -9    6.37    0.35
   2  -3  -9    6.24    0.35
  -2   3   9    6.37    0.34
  -2   3   9    6.34    0.35
  -2   3   9    5.74    0.34
   1  -3  -9   18.30    0.63
   1  -3  -9   18.24    0.61
   1  -3  -9   18.71    0.60
  -1   3   9   18.53    0.63
  -1   3   9   18.33    0.65
  -1   3   9   16.70    0.59
  -1   3   9   18.63    0.61
   0  -3  -9   -0.01    0.10
   0  -3  -9   -0.05    0.10
   0  -3  -9    0.01    0.08
   0   3   9   -0.02    0.09
   0   3   9   -0.17    0.10
   0   3   9    0.11    0.10
   0   3   9   -0.02    0.08
  -1  -3  -9   21.57    0.68
  -1  -3  -9   21.49    0.72
   1   3   9   22.87    0.68
   1   3   9   21.84    0.73
   1   3   9   22.88    0.73
  -2  -3  -9    9.04    0.34
  -2  -3  -9    8.85    0.35
  -2  -3  -9    9.39    0.38
   2   3   9    8.82    0.36
   2   3   9    8.74    0.38
   2   3   9    9.09    0.34
   2   3   9    9.00    0.36
  -3  -3  -9    0.23    0.11
  -3  -3  -9    0.19    0.10
  -3  -3  -9   -0.10    0.08
   3   3   9    0.08    0.07
   3   3   9    0.11    0.13
   3   3   9    0.09    0.09
   3   3   9    0.09    0.11
  -4  -3  -9    5.76    0.27
  -4  -3  -9    5.35    0.30
   4   3   9    5.75    0.31
   4   3   9    5.47    0.27
   4   3   9    6.23    0.32
   4   3   9    5.41    0.23
  -5  -3  -9    4.19    0.25
   5   3   9    3.72    0.24
   5   3   9    4.18    0.34
   5   3   9    4.15    0.30
   4  -4  -9    5.39    0.49
   4  -4  -9    4.98    0.41
  -4   4   9    5.18    0.49
   3  -4  -9    3.32    0.26
   3  -4  -9    3.72    0.37
   3  -4  -9    3.41    0.30
  -3   4   9    3.26    0.29
  -3   4   9    2.93    0.28
  -3   4   9    3.49    0.22
  -3   4   9    3.94    0.38
   2  -4  -9    0.26    0.17
   2  -4  -9    0.07    0.13
   2  -4  -9    0.12    0.11
  -2   4   9    0.06    0.12
  -2   4   9   -0.03    0.16
  -2   4   9    0.20    0.13
   1  -4  -9   17.06    0.59
   1  -4  -9   17.04    0.61
   1  -4  -9   17.01    0.60
  -1   4   9   16.77    0.62
  -1   4   9   16.89    0.58
  -1   4   9   17.03    0.60
   0  -4  -9    0.64    0.12
   0  -4  -9    0.62    0.11
   0  -4  -9    0.84    0.13
   0   4   9    0.82    0.14
   0   4   9    0.53    0.12
   0   4   9    0.59    0.12
   0   4   9    0.63    0.15
  -1  -4  -9   47.25    1.35
  -1  -4  -9   45.71    1.40
   1   4   9   48.97    1.35
   1   4   9   47.01    1.34
   1   4   9   49.68    1.41
   1   4   9   46.98    1.44
  -2  -4  -9   26.64    0.79
  -2  -4  -9   22.40    0.77
  -2  -4  -9   25.33    0.82
   2   4   9   26.47    0.83
   2   4   9   25.57    0.79
   2   4   9   25.99    0.82
   2   4   9   26.01    0.78
  -3  -4  -9    0.18    0.09
  -3  -4  -9   -0.16    0.10
   3   4   9    0.00    0.09
   3   4   9    0.03    0.10
   3   4   9   -0.08    0.13
   3   4   9   -0.13    0.10
  -4  -4  -9   77.43    2.14
  -4  -4  -9   78.43    2.26
  -4  -4  -9   78.40    2.14
   4   4   9   78.28    2.21
   4   4   9   78.55    2.14
   4   4   9   79.71    2.26
   4   4   9   78.41    2.14
  -5  -4  -9    0.03    0.15
  -5  -4  -9   -0.04    0.17
   5   4   9    0.01    0.18
   5   4   9   -0.02    0.16
   5   4   9    0.02    0.13
   3  -5  -9    3.05    0.32
   3  -5  -9    2.55    0.32
   3  -5  -9    2.73    0.27
  -3   5   9    2.28    0.30
  -3   5   9    2.84    0.33
  -3   5   9    2.58    0.26
  -3   5   9    2.54    0.32
   2  -5  -9   33.28    1.05
   2  -5  -9   32.72    1.06
   2  -5  -9   33.94    1.07
  -2   5   9   33.43    1.06
  -2   5   9   33.45    1.11
  -2   5   9   33.87    1.06
  -2   5   9   32.72    0.97
   1  -5  -9   10.69    0.44
   1  -5  -9   10.90    0.45
   1  -5  -9   10.53    0.44
  -1   5   9   10.83    0.44
  -1   5   9   10.84    0.46
  -1   5   9   10.64    0.44
   0  -5  -9    0.28    0.10
   0  -5  -9   -0.03    0.14
   0  -5  -9    0.04    0.15
   0   5   9    0.14    0.15
   0   5   9    0.13    0.10
   0   5   9    0.36    0.15
   0   5   9    0.16    0.10
  -1  -5  -9    8.65    0.39
  -1  -5  -9    8.18    0.38
  -1  -5  -9    8.43    0.36
   1   5   9    8.02    0.36
   1   5   9    8.24    0.38
   1   5   9    7.55    0.38
   1   5   9    8.73    0.39
  -2  -5  -9   11.08    0.44
  -2  -5  -9   10.87    0.45
  -2  -5  -9   10.63    0.44
   2   5   9   11.10    0.45
   2   5   9   11.14    0.44
   2   5   9   10.79    0.45
   2   5   9   10.51    0.43
  -3  -5  -9   10.40    0.44
  -3  -5  -9   10.56    0.44
  -3  -5  -9   10.15    0.43
   3   5   9    9.87    0.44
   3   5   9    9.88    0.42
   3   5   9   10.10    0.43
   3   5   9   10.25    0.41
  -4  -5  -9   -0.01    0.14
  -4  -5  -9   -0.11    0.13
  -4  -5  -9    0.02    0.15
   4   5   9    0.09    0.14
   4   5   9    0.16    0.17
   4   5   9    0.06    0.10
   4   5   9   -0.23    0.13
  -5  -5  -9   -0.35    0.16
   5   5   9   -0.10    0.19
   5   5   9    0.30    0.17
   5   5   9    0.26    0.21
   2  -6  -9   20.93    0.76
   2  -6  -9   21.28    0.76
   2  -6  -9   21.35    0.79
  -2   6   9   21.36    0.79
  -2   6   9   21.10    0.80
  -2   6   9   22.26    0.81
   1  -6  -9    0.95    0.23
   1  -6  -9    1.15    0.17
   1  -6  -9    1.15    0.23
  -1   6   9    1.05    0.16
  -1   6   9    1.08    0.23
  -1   6   9    0.90    0.22
   0  -6  -9    0.83    0.19
   0  -6  -9    0.58    0.13
   0  -6  -9    0.59    0.16
   0   6   9    0.56    0.14
   0   6   9    0.71    0.16
   0   6   9    0.57    0.19
  -1  -6  -9    1.82    0.22
  -1  -6  -9    1.63    0.21
  -1  -6  -9    1.65    0.22
   1   6   9    1.77    0.23
   1   6   9    1.78    0.22
   1   6   9    1.70    0.22
   1   6   9    1.63    0.22
  -2  -6  -9    0.25    0.18
  -2  -6  -9    0.48    0.14
  -2  -6  -9    0.31    0.12
   2   6   9    0.23    0.17
   2   6   9    0.25    0.14
   2   6   9    0.23    0.14
   2   6   9    0.27    0.14
  -3  -6  -9    2.06    0.24
  -3  -6  -9    2.18    0.23
  -3  -6  -9    1.95    0.24
   3   6   9    1.97    0.24
   3   6   9    1.88    0.24
   3   6   9    1.97    0.22
   3   6   9    2.34    0.25
  -4  -6  -9   20.56    0.76
  -4  -6  -9   21.63    0.75
   4   6   9   22.15    0.77
   4   6   9   22.27    0.73
   4   6   9   21.33    0.71
   4   6   9   21.46    0.76
  -5  -6  -9    4.21    0.38
   5   6   9    3.98    0.38
   5   6   9    4.42    0.38
   5   6   9    3.84    0.40
   1  -7  -9    2.94    0.32
   1  -7  -9    2.38    0.31
   1  -7  -9    2.86    0.31
  -1   7   9    3.67    0.29
  -1   7   9    3.09    0.33
  -1   7   9    2.06    0.31
   0  -7  -9    1.32    0.20
   0  -7  -9    1.56    0.25
   0  -7  -9    1.35    0.19
   0  -7  -9    1.36    0.26
   0   7   9    1.78    0.23
   0   7   9    1.26    0.24
   0   7   9    1.35    0.26
  -1  -7  -9    2.40    0.27
  -1  -7  -9    2.31    0.26
  -1  -7  -9    2.23    0.31
  -1  -7  -9    2.11    0.26
   1   7   9    2.60    0.29
   1   7   9    2.68    0.28
   1   7   9    2.11    0.26
   1   7   9    1.98    0.25
  -2  -7  -9    0.26    0.15
  -2  -7  -9    0.43    0.16
  -2  -7  -9    0.20    0.15
  -2  -7  -9    0.40    0.17
   2   7   9    0.19    0.15
   2   7   9    0.25    0.16
   2   7   9    0.26    0.15
   2   7   9    0.13    0.15
  -3  -7  -9   12.81    0.54
  -3  -7  -9   13.41    0.58
  -3  -7  -9   13.14    0.58
   3   7   9   13.14    0.55
   3   7   9   13.15    0.55
   3   7   9   13.09    0.58
   3   7   9   13.71    0.58
  -4  -7  -9   26.77    0.88
  -4  -7  -9   25.54    0.89
   4   7   9   26.18    0.91
   4   7   9   26.10    0.89
   4   7   9   25.37    0.86
   4   7   9   26.00    0.90
   0  -8  -9    2.18    0.26
   0  -8  -9    2.74    0.34
   0  -8  -9    2.01    0.32
   0  -8  -9    2.11    0.25
   0   8   9    1.86    0.24
   0   8   9    1.70    0.31
  -1  -8  -9    4.77    0.37
  -1  -8  -9    4.59    0.39
  -1  -8  -9    4.60    0.44
   1   8   9    4.69    0.44
   1   8   9    5.27    0.45
   1   8   9    4.68    0.39
  -2  -8  -9    7.44    0.42
  -2  -8  -9    7.22    0.42
  -2  -8  -9    7.37    0.42
  -2  -8  -9    7.14    0.45
   2   8   9    7.18    0.47
   2   8   9    7.47    0.49
   2   8   9    6.88    0.44
   2   8   9    7.41    0.43
  -3  -8  -9    0.07    0.20
  -3  -8  -9    0.04    0.26
  -3  -8  -9   -0.16    0.18
  -3  -8  -9    0.04    0.21
   3   8   9   -0.21    0.20
   3   8   9   -0.20    0.19
   3   8   9    0.33    0.26
   3   8   9    0.07    0.20
  -4  -8  -9   32.66    1.12
  -4  -8  -9   32.67    1.09
   4   8   9   33.65    1.13
   4   8   9   33.86    1.11
   4   8   9   33.36    1.13
   4   8   9   33.68    1.11
   3   4 -10    0.06    0.22
   3   4 -10   -0.10    0.15
  -3  -4  10    1.27    0.23
   2   4 -10    7.79    0.37
   2   4 -10    7.37    0.31
   2   4 -10    7.60    0.37
  -2  -4  10    7.57    0.38
   1   4 -10    0.22    0.16
   1   4 -10    0.10    0.08
   1   4 -10    0.13    0.11
  -1  -4  10    0.29    0.17
  -1  -4  10    0.23    0.07
  -1  -4  10    0.21    0.08
   0   4 -10    0.15    0.17
   0  -4  10    0.47    0.21
   0  -4  10    0.09    0.20
   4   3 -10    0.79    0.20
   4   3 -10    0.95    0.21
  -4  -3  10    0.85    0.21
   3   3 -10    2.31    0.23
   3   3 -10    2.23    0.28
  -3  -3  10    1.76    0.21
  -3  -3  10    2.67    0.33
   2   3 -10    1.81    0.22
   2   3 -10    1.86    0.16
   2   3 -10    1.85    0.20
   2   3 -10    2.05    0.26
  -2  -3  10    2.20    0.27
  -2  -3  10    2.12    0.17
   1   3 -10    6.05    0.32
   1   3 -10    6.02    0.27
   1   3 -10    5.44    0.23
  -1  -3  10    5.94    0.23
  -1  -3  10    5.80    0.33
  -1  -3  10    5.51    0.27
   0   3 -10    0.22    0.04
   0   3 -10    0.24    0.05
   0   3 -10    0.21    0.15
   0  -3  10    0.22    0.18
   1  -3  10    0.09    0.20
   1  -3  10    0.03    0.20
   4   2 -10    1.58    0.25
   4   2 -10    1.07    0.20
  -4  -2  10    1.66    0.23
   3   2 -10    0.34    0.15
   3   2 -10    0.00    0.15
   3   2 -10    0.47    0.16
  -3  -2  10    0.14    0.13
  -3  -2  10    0.46    0.18
   2   2 -10   28.27    0.84
   2   2 -10   28.07    0.86
   2   2 -10   29.26    0.90
  -2  -2  10   28.13    0.84
  -2  -2  10   28.31    0.89
   1   2 -10   16.73    0.51
   1   2 -10   16.49    0.53
   1   2 -10   16.32    0.59
  -1  -2  10   14.96    0.58
  -1  -2  10   16.63    0.53
  -1  -2  10   16.35    0.51
   0   2 -10    3.52    0.26
   0   2 -10    3.51    0.19
   0   2 -10    3.20    0.16
   0   2 -10    3.01    0.28
   0  -2  10    3.41    0.18
   0  -2  10    3.12    0.29
   0  -2  10    3.19    0.15
  -1   2 -10    5.51    0.33
   1  -2  10    5.67    0.35
   2  -2  10    7.73    0.45
   2  -2  10    7.41    0.44
   4   1 -10    1.45    0.24
   4   1 -10    1.54    0.23
  -4  -1  10    1.31    0.24
  -4  -1  10    1.72    0.25
   3   1 -10    0.00    0.14
   3   1 -10    0.07    0.14
  -3  -1  10   -0.12    0.13
   2   1 -10   19.32    0.61
   2   1 -10   18.03    0.64
   2   1 -10   18.66    0.63
  -2  -1  10   18.87    0.62
  -2  -1  10   18.68    0.60
  -2  -1  10   18.68    0.65
   1   1 -10    4.42    0.25
   1   1 -10    4.95    0.22
   1   1 -10    4.49    0.30
  -1  -1  10    4.90    0.22
  -1  -1  10    4.56    0.26
  -1  -1  10    4.68    0.30
   0   1 -10   30.47    0.96
   0   1 -10   30.78    0.87
   0  -1  10   29.90    0.86
   0  -1  10   31.46    0.97
   0  -1  10   31.36    0.87
  -1   1 -10   15.13    0.45
  -1   1 -10   14.98    0.44
  -1   1 -10   14.73    0.56
   1  -1  10   14.61    0.43
   1  -1  10   14.54    0.43
   1  -1  10   15.03    0.56
  -2   1 -10    5.04    0.32
   2  -1  10    5.78    0.35
   3  -1  10    1.61    0.21
   3  -1  10    2.00    0.25
   4   0 -10    1.45    0.23
   4   0 -10    1.46    0.25
  -4   0  10    0.81    0.19
  -4   0  10    1.59    0.25
   3   0 -10    2.63    0.31
   3   0 -10    3.13    0.27
   3   0 -10    2.41    0.26
  -3   0  10    2.47    0.24
  -3   0  10    2.77    0.27
   2   0 -10    4.91    0.30
   2   0 -10    5.41    0.28
  -2   0  10    5.38    0.30
  -2   0  10    5.02    0.31
  -2   0  10    5.53    0.28
   1   0 -10    0.43    0.11
   1   0 -10    0.30    0.12
   1   0 -10    0.47    0.12
  -1   0  10    0.35    0.09
  -1   0  10    0.24    0.12
  -1   0  10    0.43    0.13
   0   0 -10   40.81    1.12
   0   0 -10   41.01    1.21
   0   0 -10   39.60    1.12
   0   0  10   39.93    1.21
   0   0  10   39.65    1.12
   0   0  10   39.21    1.10
  -1   0 -10    0.15    0.10
  -1   0 -10    0.15    0.07
  -1   0 -10    0.30    0.13
   1   0  10    0.39    0.07
   1   0  10    0.31    0.14
   1   0  10    0.21    0.10
  -2   0 -10    0.12    0.09
  -2   0 -10    0.02    0.06
   2   0  10    0.13    0.05
   2   0  10    0.15    0.14
   2   0  10    0.12    0.09
  -3   0 -10   -0.17    0.06
  -3   0 -10    0.02    0.08
   3   0  10    0.02    0.14
   3   0  10    0.01    0.15
   3   0  10   -0.08    0.06
  -4   0 -10   17.38    0.47
  -4   0 -10   17.62    0.47
   4   0  10   16.49    0.68
   4   0  10   17.22    0.60
   4  -1 -10    9.53    0.51
   4  -1 -10    9.62    0.48
  -4   1  10   10.12    0.52
  -4   1  10    8.77    0.49
   3  -1 -10   19.78    0.70
   3  -1 -10   19.79    0.70
   3  -1 -10   20.50    0.70
  -3   1  10   19.23    0.70
  -3   1  10   19.54    0.72
  -3   1  10   20.03    0.69
   2  -1 -10    0.27    0.10
   2  -1 -10    0.01    0.12
   2  -1 -10    0.20    0.15
  -2   1  10    0.34    0.15
  -2   1  10    0.28    0.14
  -2   1  10    0.32    0.11
  -2   1  10    0.38    0.13
   1  -1 -10    1.06    0.16
   1  -1 -10    0.89    0.14
   1  -1 -10    1.11    0.15
  -1   1  10    1.18    0.16
  -1   1  10    1.10    0.13
  -1   1  10    1.29    0.16
  -1   1  10    1.00    0.14
   0  -1 -10   15.37    0.50
   0  -1 -10   15.05    0.56
   0  -1 -10   14.67    0.51
   0   1  10   15.72    0.50
   0   1  10   16.05    0.51
   0   1  10   15.60    0.56
  -1  -1 -10   11.46    0.41
  -1  -1 -10   12.00    0.46
  -1  -1 -10   11.72    0.40
   1   1  10   11.77    0.47
   1   1  10   11.70    0.39
   1   1  10   11.64    0.41
  -2  -1 -10   34.81    1.06
  -2  -1 -10   34.18    0.94
  -2  -1 -10   32.17    0.94
   2   1  10   34.10    1.05
   2   1  10   32.60    0.94
   2   1  10   33.26    0.93
  -3  -1 -10    0.12    0.07
   3   1  10    0.28    0.07
   3   1  10   -0.01    0.12
   3   1  10    0.00    0.11
   3   1  10    0.16    0.12
  -4  -1 -10   14.88    0.48
   4   1  10   16.04    0.50
   4   1  10   15.84    0.53
   4   1  10   15.63    0.61
   4  -2 -10    0.64    0.26
   4  -2 -10    0.51    0.20
   4  -2 -10    0.53    0.28
  -4   2  10    0.36    0.18
  -4   2  10    0.85    0.27
  -4   2  10    0.33    0.27
   3  -2 -10   20.80    0.75
   3  -2 -10   21.17    0.75
   3  -2 -10   21.86    0.75
  -3   2  10   21.85    0.73
  -3   2  10   20.35    0.76
  -3   2  10   20.96    0.75
   2  -2 -10    6.27    0.36
   2  -2 -10    6.73    0.34
   2  -2 -10    6.63    0.35
  -2   2  10    6.04    0.34
  -2   2  10    6.87    0.35
  -2   2  10    5.89    0.32
   1  -2 -10    0.21    0.12
   1  -2 -10    0.03    0.13
   1  -2 -10    0.01    0.10
  -1   2  10   -0.08    0.09
  -1   2  10    0.13    0.11
  -1   2  10   -0.05    0.10
  -1   2  10    0.12    0.13
   0  -2 -10   14.98    0.52
   0  -2 -10   15.38    0.56
   0   2  10   15.57    0.51
   0   2  10   15.11    0.52
   0   2  10   15.35    0.55
   0   2  10   15.29    0.58
  -1  -2 -10    0.73    0.12
  -1  -2 -10    0.77    0.14
  -1  -2 -10    0.57    0.11
   1   2  10    0.47    0.12
   1   2  10    0.74    0.11
   1   2  10    0.59    0.13
   1   2  10    0.51    0.13
  -2  -2 -10   -0.01    0.08
  -2  -2 -10    0.35    0.10
   2   2  10    0.30    0.08
   2   2  10    0.01    0.12
   2   2  10   -0.04    0.10
   2   2  10    0.00    0.12
  -3  -2 -10    0.07    0.13
  -3  -2 -10    0.02    0.11
  -3  -2 -10    0.04    0.08
   3   2  10    0.03    0.07
   3   2  10    0.22    0.11
   3   2  10    0.12    0.13
   3   2  10    0.02    0.11
  -4  -2 -10    2.73    0.19
  -4  -2 -10    2.47    0.27
   4   2  10    2.56    0.26
   4   2  10    2.08    0.19
   4   2  10    2.84    0.27
   4   2  10    2.53    0.20
   4   2  10    2.55    0.18
   4  -3 -10    3.15    0.38
   4  -3 -10    2.56    0.36
  -4   3  10    2.83    0.36
  -4   3  10    3.82    0.39
   3  -3 -10    1.40    0.26
   3  -3 -10    1.34    0.19
   3  -3 -10    1.19    0.24
  -3   3  10    1.35    0.25
  -3   3  10    1.19    0.25
  -3   3  10    1.02    0.16
   2  -3 -10   19.93    0.70
   2  -3 -10   20.42    0.70
   2  -3 -10   19.59    0.70
  -2   3  10   20.08    0.69
  -2   3  10   18.46    0.71
  -2   3  10   19.70    0.69
   1  -3 -10    5.22    0.31
   1  -3 -10    4.45    0.30
   1  -3 -10    4.78    0.27
  -1   3  10    4.64    0.28
  -1   3  10    4.57    0.30
  -1   3  10    4.99    0.30
  -1   3  10    4.63    0.28
   0  -3 -10   27.12    0.82
   0  -3 -10   25.70    0.85
   0  -3 -10   26.44    0.81
   0   3  10   27.14    0.86
   0   3  10   25.79    0.87
   0   3  10   26.00    0.81
   0   3  10   25.87    0.81
  -1  -3 -10   14.66    0.53
  -1  -3 -10   14.53    0.49
   1   3  10   13.99    0.52
   1   3  10   11.85    0.52
   1   3  10   14.17    0.49
   1   3  10   14.46    0.50
  -2  -3 -10   24.00    0.79
  -2  -3 -10   22.51    0.73
  -2  -3 -10   23.73    0.73
   2   3  10   23.56    0.73
   2   3  10   24.31    0.78
   2   3  10   23.57    0.72
   2   3  10   24.24    0.79
  -3  -3 -10   10.62    0.43
  -3  -3 -10   10.17    0.40
  -3  -3 -10   10.47    0.45
   3   3  10   10.24    0.43
   3   3  10   10.74    0.38
   3   3  10   11.96    0.46
   3   3  10   10.15    0.41
  -4  -3 -10   -0.02    0.17
  -4  -3 -10   -0.03    0.10
   4   3  10    0.13    0.10
   4   3  10   -0.04    0.10
   4   3  10   -0.29    0.12
   4   3  10    0.00    0.15
   3  -4 -10   22.78    0.79
   3  -4 -10   21.96    0.78
   3  -4 -10   21.63    0.78
  -3   4  10   20.70    0.81
  -3   4  10   22.59    0.82
  -3   4  10   21.90    0.82
   2  -4 -10    0.07    0.11
   2  -4 -10    0.07    0.19
   2  -4 -10    0.30    0.15
  -2   4  10    0.06    0.19
  -2   4  10    0.04    0.19
  -2   4  10   -0.16    0.12
   1  -4 -10   15.41    0.58
   1  -4 -10   15.58    0.59
   1  -4 -10   16.02    0.59
  -1   4  10   16.00    0.56
  -1   4  10   15.56    0.59
  -1   4  10   14.80    0.59
   0  -4 -10   11.44    0.47
   0  -4 -10   11.38    0.47
   0  -4 -10   12.23    0.48
   0   4  10   12.04    0.47
   0   4  10   12.00    0.49
   0   4  10   11.31    0.47
   0   4  10   11.60    0.47
  -1  -4 -10    0.69    0.13
  -1  -4 -10    0.80    0.15
   1   4  10    0.81    0.15
   1   4  10    0.88    0.17
   1   4  10    0.64    0.14
   1   4  10    0.75    0.12
  -2  -4 -10   48.70    1.45
  -2  -4 -10   49.93    1.38
   2   4  10   47.43    1.45
   2   4  10   48.22    1.37
   2   4  10   48.13    1.46
  -3  -4 -10    3.35    0.25
  -3  -4 -10    3.77    0.28
  -3  -4 -10    3.92    0.25
   3   4  10    3.91    0.30
   3   4  10    4.41    0.28
   3   4  10    4.18    0.26
   3   4  10    4.13    0.27
  -4  -4 -10    2.86    0.26
  -4  -4 -10    2.32    0.24
   4   4  10    3.21    0.24
   4   4  10    2.93    0.21
   4   4  10    2.91    0.33
   4   4  10    2.70    0.26
  -5  -4 -10    7.73    0.37
   5   4  10    6.97    0.38
   5   4  10    6.47    0.43
   5   4  10    8.40    0.44
   2  -5 -10    0.26    0.14
   2  -5 -10    0.07    0.18
   2  -5 -10    0.16    0.22
  -2   5  10    0.07    0.15
  -2   5  10    0.20    0.22
  -2   5  10    0.01    0.16
  -2   5  10    0.10    0.14
   1  -5 -10    7.65    0.37
   1  -5 -10    7.98    0.40
   1  -5 -10    7.84    0.43
  -1   5  10    8.33    0.44
  -1   5  10    7.39    0.38
  -1   5  10    7.66    0.43
   0  -5 -10    0.26    0.13
   0  -5 -10    0.51    0.18
   0  -5 -10    0.32    0.10
   0   5  10    0.19    0.13
   0   5  10    0.43    0.13
   0   5  10    0.36    0.14
   0   5  10    0.35    0.14
  -1  -5 -10   20.76    0.69
  -1  -5 -10   19.00    0.67
   1   5  10   19.82    0.68
   1   5  10   20.07    0.70
   1   5  10   16.54    0.65
   1   5  10   19.10    0.67
  -2  -5 -10    2.12    0.25
  -2  -5 -10    2.42    0.28
  -2  -5 -10    2.45    0.21
   2   5  10    1.85    0.24
   2   5  10    2.02    0.25
   2   5  10    2.21    0.21
   2   5  10    1.74    0.22
  -3  -5 -10    5.33    0.32
  -3  -5 -10    3.83    0.32
  -3  -5 -10    4.22    0.29
   3   5  10    4.30    0.31
   3   5  10    4.61    0.30
   3   5  10    5.37    0.31
   3   5  10    5.06    0.34
  -4  -5 -10    0.39    0.17
  -4  -5 -10    0.13    0.16
   4   5  10    0.23    0.12
   4   5  10    0.08    0.16
   4   5  10    0.25    0.17
   4   5  10    0.18    0.20
  -5  -5 -10    9.59    0.45
   5   5  10    8.14    0.43
   5   5  10    7.61    0.48
   2  -6 -10    1.19    0.24
   2  -6 -10    1.14    0.32
  -2   6  10    0.92    0.30
  -2   6  10    1.01    0.19
  -2   6  10    1.16    0.24
   1  -6 -10    2.15    0.30
   1  -6 -10    1.71    0.28
   1  -6 -10    1.71    0.19
  -1   6  10    2.08    0.29
  -1   6  10    1.83    0.24
  -1   6  10    1.69    0.29
   0  -6 -10    1.46    0.25
   0  -6 -10    1.79    0.21
   0  -6 -10    1.54    0.24
   0   6  10    1.58    0.25
   0   6  10    1.40    0.24
   0   6  10    1.24    0.19
  -1  -6 -10   17.26    0.65
  -1  -6 -10   17.79    0.65
   1   6  10   17.25    0.65
   1   6  10   16.84    0.65
   1   6  10   17.84    0.65
   1   6  10   18.30    0.69
  -2  -6 -10    4.05    0.29
  -2  -6 -10    4.09    0.34
  -2  -6 -10    4.03    0.35
   2   6  10    3.96    0.31
   2   6  10    3.84    0.33
   2   6  10    3.84    0.32
   2   6  10    3.26    0.28
  -3  -6 -10   15.52    0.64
  -3  -6 -10   17.23    0.64
   3   6  10   17.37    0.64
   3   6  10   15.83    0.61
   3   6  10   16.77    0.63
   3   6  10   17.21    0.63
  -4  -6 -10   14.45    0.61
  -4  -6 -10   14.42    0.60
   4   6  10   14.30    0.60
   4   6  10   14.68    0.62
   4   6  10   15.05    0.62
   1  -7 -10    0.85    0.30
   1  -7 -10    0.29    0.21
   1  -7 -10    0.33    0.29
  -1   7  10    0.60    0.30
  -1   7  10    0.39    0.30
   0  -7 -10   20.70    0.77
   0  -7 -10   20.15    0.80
   0  -7 -10   21.05    0.80
   0   7  10   21.52    0.81
   0   7  10   21.07    0.81
   0   7  10   21.87    0.81
  -1  -7 -10    0.19    0.17
  -1  -7 -10    0.10    0.22
   1   7  10    0.19    0.23
   1   7  10    0.39    0.18
   1   7  10   -0.02    0.22
   1   7  10    0.19    0.17
  -2  -7 -10   26.60    0.90
  -2  -7 -10   25.62    0.90
  -2  -7 -10   25.54    0.89
   2   7  10   25.61    0.90
   2   7  10   25.63    0.90
   2   7  10   25.96    0.89
   2   7  10   26.64    0.90
  -3  -7 -10    0.00    0.24
  -3  -7 -10   -0.23    0.18
  -3  -7 -10    0.10    0.16
   3   7  10   -0.18    0.19
   3   7  10    0.13    0.18
   3   7  10    0.06    0.22
   3   7  10    0.24    0.24
  -4  -7 -10    0.97    0.22
  -4  -7 -10    1.08    0.28
   4   7  10    0.93    0.20
   4   7  10    0.90    0.28
   4   7  10    0.72    0.23
   4   7  10    1.14    0.29
  -1  -8 -10   -0.04    0.21
  -1  -8 -10   -0.23    0.29
   1   8  10    0.08    0.22
   1   8  10    0.42    0.30
   1   8  10   -0.12    0.21
  -2  -8 -10    0.35    0.29
  -2  -8 -10    0.16    0.20
  -2  -8 -10   -0.04    0.29
   2   8  10    0.13    0.29
   2   8  10   -0.06    0.22
   2   8  10   -0.20    0.23
   2   8  10    0.07    0.28
  -3  -8 -10    0.63    0.31
   2   3 -11    0.79    0.21
   2   3 -11    1.10    0.21
  -2  -3  11    0.91    0.20
  -2  -3  11    0.87    0.21
  -2  -3  11    0.98    0.12
   1   3 -11    0.49    0.15
   1   3 -11    0.55    0.18
   1   3 -11    0.56    0.10
  -1  -3  11    0.51    0.09
  -1  -3  11    0.48    0.14
  -1  -3  11    0.64    0.20
   0  -3  11   10.65    0.53
   3   2 -11    7.95    0.44
  -3  -2  11    7.70    0.39
   2   2 -11    1.19    0.20
   2   2 -11    1.14    0.14
  -2  -2  11    1.09    0.20
  -2  -2  11    0.76    0.13
  -2  -2  11    1.14    0.20
   1   2 -11    0.92    0.12
   1   2 -11    1.12    0.16
   1   2 -11    1.18    0.19
  -1  -2  11    0.86    0.16
  -1  -2  11    1.24    0.14
  -1  -2  11    1.15    0.20
   0   2 -11    3.76    0.19
   0   2 -11    3.43    0.22
   0  -2  11    3.70    0.20
   0  -2  11    3.48    0.33
   0  -2  11    3.84    0.17
  -1   2 -11   20.24    0.73
   1  -2  11   20.04    0.75
   3   1 -11    0.04    0.18
   3   1 -11    0.21    0.16
   3   1 -11    0.12    0.18
  -3  -1  11    0.00    0.15
   2   1 -11    0.16    0.17
   2   1 -11    0.05    0.11
   2   1 -11   -0.13    0.16
  -2  -1  11    0.27    0.11
  -2  -1  11   -0.07    0.15
  -2  -1  11   -0.04    0.17
   1   1 -11    0.95    0.18
   1   1 -11    1.41    0.15
   1   1 -11    1.19    0.17
  -1  -1  11    0.94    0.17
  -1  -1  11    1.13    0.14
  -1  -1  11    0.97    0.19
   0   1 -11    4.78    0.32
   0   1 -11    4.51    0.25
   0   1 -11    4.28    0.20
   0  -1  11    3.98    0.19
   0  -1  11    5.01    0.33
   0  -1  11    4.46    0.25
  -1   1 -11   14.48    0.45
  -1   1 -11   14.87    0.44
   1  -1  11   14.14    0.42
   1  -1  11   14.41    0.59
   1  -1  11   14.30    0.43
   2  -1  11   -0.16    0.19
   4   0 -11    0.58    0.25
   4   0 -11    0.19    0.28
  -4   0  11    0.54    0.25
   3   0 -11    5.85    0.36
   3   0 -11    4.95    0.38
  -3   0  11    5.52    0.36
  -3   0  11    4.68    0.37
  -3   0  11    4.85    0.34
   2   0 -11    4.19    0.33
   2   0 -11    4.58    0.28
  -2   0  11    4.25    0.32
  -2   0  11    4.65    0.28
  -2   0  11    4.02    0.35
   1   0 -11    8.00    0.34
   1   0 -11    7.50    0.35
   1   0 -11    7.81    0.39
  -1   0  11    8.29    0.40
  -1   0  11    7.95    0.32
  -1   0  11    7.81    0.36
   0   0 -11   12.13    0.44
   0   0 -11   11.89    0.49
   0   0 -11   12.14    0.41
   0   0  11   11.85    0.49
   0   0  11   11.84    0.40
   0   0  11   12.48    0.44
  -1   0 -11    0.57    0.13
  -1   0 -11    0.47    0.15
   1   0  11    0.64    0.08
   1   0  11    0.39    0.16
   1   0  11    0.37    0.12
  -2   0 -11    0.71    0.09
  -2   0 -11    0.67    0.12
   2   0  11    0.65    0.08
   2   0  11    0.77    0.11
   2   0  11    0.66    0.19
  -3   0 -11    0.04    0.09
  -3   0 -11    0.13    0.07
   3   0  11    0.09    0.05
   3   0  11   -0.03    0.18
   3   0  11   -0.21    0.18
   3   0  11    0.02    0.05
   3  -1 -11   -0.02    0.21
   3  -1 -11    1.05    0.22
   3  -1 -11    0.60    0.20
  -3   1  11    0.50    0.15
  -3   1  11    0.66    0.23
  -3   1  11    0.46    0.16
   2  -1 -11    2.20    0.25
   2  -1 -11    1.80    0.21
  -2   1  11    1.90    0.24
  -2   1  11    2.15    0.26
  -2   1  11    1.64    0.19
  -2   1  11    1.76    0.22
   1  -1 -11   13.77    0.51
   1  -1 -11   13.86    0.55
   1  -1 -11   13.97    0.50
  -1   1  11   13.57    0.48
  -1   1  11   13.28    0.55
  -1   1  11   13.01    0.50
  -1   1  11   13.74    0.55
   0  -1 -11   78.67    2.13
   0  -1 -11   81.17    2.27
   0  -1 -11   79.80    2.13
   0   1  11   79.93    2.26
   0   1  11   76.90    2.12
   0   1  11   78.21    2.34
   0   1  11   78.91    2.13
  -1  -1 -11    0.28    0.09
  -1  -1 -11    0.41    0.12
  -1  -1 -11    0.72    0.15
   1   1  11    0.37    0.08
   1   1  11    0.23    0.15
   1   1  11    0.69    0.14
  -2  -1 -11    8.94    0.36
  -2  -1 -11    9.01    0.43
  -2  -1 -11    8.61    0.32
   2   1  11    9.30    0.43
   2   1  11    8.51    0.31
   2   1  11    8.83    0.36
   2   1  11    8.63    0.43
  -3  -1 -11    0.76    0.15
  -3  -1 -11    1.00    0.10
   3   1  11    0.57    0.17
   3   1  11    0.77    0.14
   3   1  11    1.01    0.13
   3   1  11    0.66    0.17
   3  -2 -11    1.22    0.21
   3  -2 -11    1.21    0.21
  -3   2  11    0.86    0.16
  -3   2  11    1.41    0.26
  -3   2  11    1.49    0.27
   2  -2 -11   -0.11    0.16
   2  -2 -11    0.00    0.18
   2  -2 -11   -0.17    0.13
  -2   2  11   -0.35    0.17
  -2   2  11   -0.04    0.12
  -2   2  11    0.34    0.17
   1  -2 -11    0.61    0.17
   1  -2 -11    0.17    0.13
   1  -2 -11    0.66    0.15
  -1   2  11    0.58    0.17
  -1   2  11    0.39    0.13
  -1   2  11    0.49    0.15
  -1   2  11    0.69    0.16
   0  -2 -11    2.25    0.20
   0  -2 -11    2.31    0.23
   0  -2 -11    2.19    0.22
   0   2  11    1.69    0.19
   0   2  11    2.32    0.27
   0   2  11    1.97    0.24
   0   2  11    2.05    0.19
  -1  -2 -11    2.01    0.22
  -1  -2 -11    1.91    0.21
  -1  -2 -11    2.06    0.19
   1   2  11    2.31    0.17
   1   2  11    2.35    0.23
   1   2  11    2.26    0.22
   1   2  11    2.17    0.24
  -2  -2 -11    1.18    0.17
  -2  -2 -11    1.60    0.20
  -2  -2 -11    1.06    0.13
   2   2  11    1.50    0.17
   2   2  11    1.51    0.18
   2   2  11    1.38    0.18
   2   2  11    1.78    0.16
  -3  -2 -11    1.76    0.22
  -3  -2 -11    1.12    0.13
   3   2  11    1.31    0.19
   3   2  11    1.72    0.18
   3   2  11    1.84    0.15
   3   2  11    0.98    0.17
   4   2  11   25.44    0.76
   4   2  11   24.24    0.77
   4   2  11   23.08    0.87
   4   2  11   23.81    0.77
   3  -3 -11    0.19    0.25
   3  -3 -11    0.54    0.19
   3  -3 -11    0.81    0.27
  -3   3  11    0.46    0.21
  -3   3  11    0.28    0.16
  -3   3  11    0.88    0.26
   2  -3 -11    6.08    0.42
   2  -3 -11    6.63    0.41
   2  -3 -11    6.37    0.36
  -2   3  11    6.48    0.35
  -2   3  11    6.82    0.40
  -2   3  11    6.62    0.37
   1  -3 -11    0.65    0.14
   1  -3 -11    0.53    0.13
   1  -3 -11    0.71    0.19
  -1   3  11    0.84    0.17
  -1   3  11    0.57    0.19
  -1   3  11    0.39    0.14
  -1   3  11    0.56    0.13
   0  -3 -11   39.24    1.16
   0  -3 -11   38.73    1.21
   0  -3 -11   40.27    1.16
   0   3  11   39.95    1.15
   0   3  11   39.24    1.21
   0   3  11   39.91    1.26
   0   3  11   37.66    1.15
  -1  -3 -11   -0.10    0.14
  -1  -3 -11    0.31    0.11
  -1  -3 -11    0.02    0.11
   1   3  11   -0.06    0.13
   1   3  11   -0.01    0.14
   1   3  11    0.00    0.10
   1   3  11    0.12    0.11
  -2  -3 -11   20.95    0.68
  -2  -3 -11   21.01    0.75
   2   3  11   21.04    0.67
   2   3  11   21.20    0.74
   2   3  11   21.55    0.70
   2   3  11   21.41    0.74
  -3  -3 -11   15.91    0.60
  -3  -3 -11   14.46    0.51
   3   3  11   14.51    0.51
   3   3  11   14.69    0.55
   3   3  11   15.60    0.59
   3   3  11   15.44    0.56
  -4  -3 -11    0.01    0.17
  -4  -3 -11   -0.05    0.12
   4   3  11   -0.14    0.12
   4   3  11   -0.17    0.15
   4   3  11    0.05    0.19
   4   3  11   -0.21    0.11
   2  -4 -11   21.73    0.78
   2  -4 -11   21.74    0.78
   2  -4 -11   22.71    0.82
  -2   4  11   21.48    0.81
  -2   4  11   23.37    0.81
  -2   4  11   21.25    0.80
   1  -4 -11    0.07    0.15
   1  -4 -11    0.08    0.12
   1  -4 -11   -0.08    0.18
  -1   4  11    0.04    0.12
  -1   4  11   -0.04    0.12
  -1   4  11    0.05    0.18
  -1   4  11   -0.23    0.18
   0  -4 -11   19.17    0.69
   0  -4 -11   19.87    0.69
   0  -4 -11   19.28    0.68
   0   4  11   19.95    0.68
   0   4  11   18.44    0.68
   0   4  11   20.30    0.70
   0   4  11   19.09    0.72
  -1  -4 -11    7.55    0.38
  -1  -4 -11    7.72    0.38
  -1  -4 -11    7.77    0.39
   1   4  11    8.01    0.39
   1   4  11    7.76    0.37
   1   4  11    7.72    0.37
   1   4  11    7.40    0.40
  -2  -4 -11   13.27    0.50
  -2  -4 -11   12.81    0.53
   2   4  11   13.10    0.49
   2   4  11   12.92    0.53
   2   4  11   13.11    0.52
   2   4  11   12.71    0.53
  -3  -4 -11    0.55    0.15
  -3  -4 -11    1.24    0.16
   3   4  11    0.97    0.16
   3   4  11    0.80    0.19
   3   4  11    0.61    0.16
   3   4  11    0.98    0.17
  -4  -4 -11    0.14    0.21
  -4  -4 -11   -0.12    0.15
  -4  -4 -11   -0.10    0.15
   4   4  11    0.05    0.13
   4   4  11   -0.13    0.23
   4   4  11   -0.08    0.13
   4   4  11    0.39    0.16
   2  -5 -11    0.29    0.28
   2  -5 -11    0.64    0.23
  -2   5  11    0.59    0.17
  -2   5  11    0.57    0.28
  -2   5  11    0.49    0.28
  -2   5  11    0.21    0.17
   1  -5 -11    0.64    0.15
   1  -5 -11    0.67    0.25
   1  -5 -11    0.44    0.23
  -1   5  11    0.66    0.24
  -1   5  11    0.25    0.24
  -1   5  11    0.20    0.15
   0  -5 -11   38.78    1.19
   0  -5 -11   39.52    1.19
   0  -5 -11   39.16    1.22
   0   5  11   39.00    1.21
   0   5  11   37.78    1.25
   0   5  11   37.86    1.18
   0   5  11   37.97    1.18
  -1  -5 -11    1.20    0.16
  -1  -5 -11    1.58    0.23
  -1  -5 -11    1.21    0.21
   1   5  11    1.22    0.21
   1   5  11    1.20    0.19
   1   5  11    1.04    0.16
   1   5  11    1.15    0.22
  -2  -5 -11    0.08    0.17
  -2  -5 -11    0.20    0.17
  -2  -5 -11    0.62    0.12
   2   5  11    0.31    0.13
   2   5  11    0.41    0.15
   2   5  11    0.35    0.16
   2   5  11    0.51    0.19
  -3  -5 -11   16.55    0.61
  -3  -5 -11   16.49    0.63
   3   5  11   15.66    0.62
   3   5  11   16.25    0.62
   3   5  11   15.70    0.59
  -4  -5 -11   -0.17    0.18
  -4  -5 -11   -0.11    0.24
  -4  -5 -11    0.01    0.17
   4   5  11    0.25    0.17
   4   5  11    0.17    0.18
   4   5  11    0.24    0.15
   4   5  11    0.03    0.23
   1  -6 -11    1.85    0.33
   1  -6 -11    1.71    0.27
   1  -6 -11    2.06    0.25
  -1   6  11    1.79    0.32
  -1   6  11    1.11    0.20
  -1   6  11    1.27    0.25
   0  -6 -11    0.28    0.18
   0  -6 -11    0.14    0.23
   0  -6 -11    0.00    0.14
   0   6  11    0.11    0.18
   0   6  11    0.18    0.18
   0   6  11   -0.23    0.18
  -1  -6 -11   12.16    0.52
  -1  -6 -11   10.85    0.51
  -1  -6 -11   12.41    0.55
   1   6  11   11.52    0.51
   1   6  11   12.14    0.56
   1   6  11   12.48    0.57
   1   6  11   11.92    0.55
  -2  -6 -11    1.97    0.26
  -2  -6 -11    1.87    0.22
   2   6  11    1.90    0.24
   2   6  11    1.68    0.25
   2   6  11    2.13    0.28
   2   6  11    1.90    0.27
  -3  -6 -11   17.53    0.68
  -3  -6 -11   16.77    0.67
   3   6  11   16.68    0.68
   3   6  11   17.64    0.67
   3   6  11   17.38    0.67
   0  -7 -11    3.53    0.39
   0  -7 -11    4.37    0.49
   0   7  11    3.91    0.42
   0   7  11    4.78    0.50
   0   7  11    5.11    0.50
  -1  -7 -11    0.59    0.20
  -1  -7 -11    0.57    0.26
  -1  -7 -11    0.63    0.23
   1   7  11    0.84    0.23
   1   7  11    0.05    0.26
   1   7  11    0.78    0.23
   1   7  11    0.47    0.22
  -2  -7 -11    7.70    0.46
  -2  -7 -11    8.93    0.53
   2   7  11    8.61    0.48
   2   7  11    8.23    0.53
   2   7  11    8.06    0.51
   2   7  11    8.69    0.50
  -3  -7 -11   10.64    0.56
  -3  -7 -11    9.85    0.52
   3   7  11   10.11    0.56
   3   7  11    9.72    0.53
   3   7  11    9.38    0.50
   3   7  11    9.62    0.54
   1   2 -12    1.20    0.25
   1   2 -12    1.49    0.22
  -1  -2  12    1.61    0.20
  -1  -2  12    1.87    0.28
   2   1 -12    6.19    0.35
   2   1 -12    7.39    0.45
  -2  -1  12    6.38    0.33
  -2  -1  12    6.63    0.43
  -2  -1  12    6.63    0.45
   1   1 -12    3.34    0.36
   1   1 -12    2.37    0.30
   1   1 -12    3.05    0.21
  -1  -1  12    2.61    0.20
  -1  -1  12    2.46    0.29
  -1  -1  12    2.99    0.37
   0   1 -12    9.03    0.38
   0   1 -12    8.23    0.46
   0   1 -12    8.24    0.32
   0  -1  12    7.91    0.37
   0  -1  12    9.22    0.50
  -1   1 -12   11.41    0.38
   1  -1  12   11.89    0.56
   1  -1  12   11.16    0.35
   1  -1  12   10.40    0.34
   3   0 -12    0.49    0.22
  -3   0  12    0.75    0.23
   2   0 -12    3.27    0.37
   2   0 -12    2.84    0.28
  -2   0  12    2.42    0.27
  -2   0  12    2.71    0.30
  -2   0  12    3.45    0.33
  -2   0  12    3.41    0.27
   1   0 -12   -0.02    0.12
   1   0 -12   -0.01    0.17
   1   0 -12    0.24    0.17
  -1   0  12   -0.04    0.18
  -1   0  12    0.30    0.11
  -1   0  12    0.00    0.17
   0   0 -12    0.70    0.19
   0   0 -12    0.60    0.17
   0   0 -12    0.37    0.10
   0   0  12    0.58    0.10
   0   0  12    0.61    0.20
   0   0  12    0.72    0.17
  -1   0 -12   -0.02    0.18
  -1   0 -12    0.28    0.14
  -1   0 -12   -0.15    0.09
   1   0  12   -0.05    0.13
   1   0  12   -0.08    0.19
   1   0  12    0.09    0.08
  -2   0 -12    0.02    0.09
  -2   0 -12   -0.01    0.12
   2   0  12   -0.24    0.11
   2   0  12   -0.08    0.08
   2   0  12    0.14    0.21
   3  -1 -12   -0.04    0.22
   3  -1 -12    0.15    0.22
  -3   1  12    0.37    0.23
   2  -1 -12    0.07    0.17
   2  -1 -12    0.47    0.20
  -2   1  12   -0.08    0.14
  -2   1  12    0.32    0.17
   1  -1 -12    0.96    0.20
   1  -1 -12    0.97    0.16
  -1   1  12    0.73    0.18
  -1   1  12    1.29    0.22
  -1   1  12    0.96    0.15
  -1   1  12    0.97    0.22
   0  -1 -12    2.97    0.22
   0  -1 -12    3.09    0.30
   0  -1 -12    2.36    0.25
   0   1  12    3.33    0.28
   0   1  12    3.29    0.21
   0   1  12    2.97    0.30
   0   1  12    2.93    0.30
  -1  -1 -12   10.94    0.44
  -1  -1 -12   11.09    0.49
  -1  -1 -12   10.54    0.39
   1   1  12   10.85    0.51
   1   1  12   10.65    0.43
   1   1  12   10.22    0.50
  -2  -1 -12    0.51    0.16
  -2  -1 -12    0.29    0.18
  -2  -1 -12    0.58    0.10
   2   1  12    0.56    0.16
   2   1  12    0.35    0.20
   2   1  12    0.39    0.09
   2   1  12    0.72    0.20
   2  -2 -12    0.71    0.20
   2  -2 -12    0.67    0.21
   2  -2 -12   -0.03    0.21
  -2   2  12    0.54    0.22
  -2   2  12    0.91    0.23
  -2   2  12    1.02    0.16
   1  -2 -12    4.21    0.32
   1  -2 -12    4.60    0.31
  -1   2  12    4.02    0.34
  -1   2  12    4.75    0.30
  -1   2  12    3.73    0.33
  -1   2  12    4.75    0.36
   0  -2 -12    0.44    0.14
   0  -2 -12    0.81    0.17
   0  -2 -12   -0.06    0.16
   0   2  12    0.36    0.18
   0   2  12    0.41    0.12
   0   2  12    0.29    0.18
   0   2  12    0.33    0.16
  -1  -2 -12    0.59    0.17
  -1  -2 -12    0.86    0.13
  -1  -2 -12    0.47    0.18
   1   2  12    0.84    0.17
   1   2  12    0.82    0.13
   1   2  12    0.72    0.19
   1   2  12    0.79    0.19
  -2  -2 -12    0.15    0.17
  -2  -2 -12    0.07    0.14
  -2  -2 -12   -0.15    0.10
   2   2  12   -0.03    0.17
   2   2  12    0.14    0.10
   2   2  12    0.07    0.15
   2   2  12   -0.25    0.17
  -3  -2 -12    0.15    0.18
   3   2  12    0.07    0.18
   3   2  12    0.01    0.16
   3   2  12    0.09    0.10
   3   2  12    0.13    0.18
   2  -3 -12    1.22    0.21
   2  -3 -12    0.13    0.25
   2  -3 -12    1.54    0.27
  -2   3  12    1.15    0.26
  -2   3  12    1.14    0.27
  -2   3  12    0.87    0.17
   1  -3 -12   51.31    1.51
   1  -3 -12   52.68    1.58
  -1   3  12   49.44    1.50
  -1   3  12   52.15    1.57
  -1   3  12   53.27    1.51
  -1   3  12   51.40    1.63
   0  -3 -12   11.79    0.51
   0  -3 -12   11.40    0.49
   0   3  12   12.51    0.52
   0   3  12   11.34    0.53
   0   3  12   12.34    0.50
  -1  -3 -12    0.18    0.15
  -1  -3 -12    0.33    0.14
  -1  -3 -12    0.29    0.13
   1   3  12    0.26    0.13
   1   3  12    0.33    0.20
   1   3  12    0.24    0.18
   1   3  12    0.33    0.14
  -2  -3 -12   31.74    1.05
  -2  -3 -12   33.08    0.97
   2   3  12   32.51    0.96
   2   3  12   31.87    1.06
   2   3  12   31.56    0.98
   2   3  12   31.61    1.04
  -3  -3 -12    6.23    0.38
  -3  -3 -12    5.45    0.32
   3   3  12    6.76    0.40
   3   3  12    7.49    0.32
   3   3  12    6.95    0.41
   3   3  12    7.54    0.40
   2  -4 -12    0.43    0.27
   2  -4 -12    0.19    0.28
  -2   4  12   -0.17    0.25
  -2   4  12    0.29    0.27
   1  -4 -12    0.21    0.14
   1  -4 -12   -0.13    0.21
   1  -4 -12   -0.14    0.21
  -1   4  12   -0.21    0.22
  -1   4  12    0.28    0.22
  -1   4  12   -0.10    0.14
  -1   4  12   -0.35    0.15
   0  -4 -12    0.04    0.13
   0  -4 -12   -0.31    0.17
   0  -4 -12   -0.12    0.18
   0   4  12   -0.01    0.20
   0   4  12    0.05    0.13
   0   4  12    0.14    0.18
   0   4  12   -0.09    0.16
  -1  -4 -12    0.04    0.18
  -1  -4 -12   -0.04    0.16
  -1  -4 -12    0.07    0.15
   1   4  12    0.21    0.15
   1   4  12    0.05    0.13
   1   4  12   -0.16    0.17
  -2  -4 -12    0.12    0.18
  -2  -4 -12    0.46    0.15
   2   4  12    0.12    0.20
   2   4  12    0.72    0.16
   2   4  12    0.48    0.15
   2   4  12    0.08    0.17
  -3  -4 -12    3.74    0.29
  -3  -4 -12    4.04    0.33
   3   4  12    3.18    0.31
   3   4  12    3.80    0.35
   3   4  12    3.98    0.36
   3   4  12    4.04    0.30
   1  -5 -12    0.13    0.26
   1  -5 -12    0.82    0.22
  -1   5  12    0.56    0.28
  -1   5  12    0.52    0.19
  -1   5  12    0.20    0.27
   0  -5 -12    9.13    0.44
   0  -5 -12    9.25    0.50
   0   5  12    8.61    0.51
   0   5  12    8.75    0.43
   0   5  12    8.36    0.48
   0   5  12    8.92    0.44
  -1  -5 -12    0.12    0.13
  -1  -5 -12   -0.14    0.19
  -1  -5 -12    0.03    0.21
   1   5  12   -0.09    0.18
   1   5  12   -0.12    0.14
   1   5  12   -0.08    0.20
   1   5  12    0.16    0.23
  -2  -5 -12   27.70    0.90
  -2  -5 -12   26.83    0.93
   2   5  12   26.93    0.94
   2   5  12   27.49    0.89
   2   5  12   25.92    0.90
   2   5  12   27.55    0.93
  -3  -5 -12    3.64    0.35
  -3  -5 -12    3.59    0.31
   3   5  12    3.95    0.40
   3   5  12    3.66    0.38
   3   5  12    3.59    0.32
   3   5  12    3.10    0.32
   0  -6 -12    2.33    0.34
   0   6  12    2.02    0.34
   0   6  12    2.19    0.28
   0   6  12    2.16    0.33
   0   6  12    1.99    0.29
  -1  -6 -12    0.39    0.26
  -1  -6 -12    0.02    0.19
  -1  -6 -12    0.30    0.17
   1   6  12   -0.21    0.25
   1   6  12    0.31    0.22
   1   6  12    0.40    0.17
   1   6  12    0.22    0.25
  -2  -6 -12   45.22    1.42
  -2  -6 -12   45.62    1.38
   2   6  12   45.45    1.37
   2   6  12   45.29    1.45
   2   6  12   43.33    1.37
   2   6  12   43.46    1.40
   1  -1 -13    1.97    0.23
   1  -1 -13    3.02    0.37
  -1   1  13    2.48    0.30
  -1   1  13    1.87    0.26
  -1   1  13    2.88    0.38
  -1   1  13    2.29    0.25
   0  -1 -13    1.14    0.14
   0  -1 -13    0.90    0.23
   0   1  13    1.24    0.25
   0   1  13    0.92    0.23
   0   1  13    1.10    0.23
   0   1  13    1.08    0.14
  -1  -1 -13   -0.02    0.19
  -1  -1 -13   -0.04    0.20
   1   1  13    0.14    0.22
   1   1  13   -0.37    0.21
   1   1  13   -0.28    0.19
   1  -2 -13    8.18    0.44
   1  -2 -13    8.29    0.49
  -1   2  13    8.01    0.50
  -1   2  13    8.01    0.47
  -1   2  13    8.80    0.43
  -1   2  13    7.60    0.47
   0  -2 -13    0.54    0.19
   0  -2 -13    1.17    0.22
   0   2  13    1.08    0.26
   0   2  13    0.65    0.23
   0   2  13    1.09    0.17
   0   2  13    0.94    0.23
  -1  -2 -13   -0.03    0.19
  -1  -2 -13    0.88    0.19
  -1  -2 -13    0.50    0.15
   1   2  13    0.59    0.23
   1   2  13    0.48    0.13
   1   2  13    0.80    0.23
   1   2  13    0.41    0.20
   1  -3 -13    0.11    0.22
   1  -3 -13    0.29    0.20
  -1   3  13    0.07    0.19
  -1   3  13    0.03    0.20
  -1   3  13    0.19    0.21
   0  -3 -13    8.65    0.45
   0  -3 -13    8.05    0.46
   0   3  13    9.69    0.47
   0   3  13    9.49    0.53
   0   3  13    8.42    0.43
   0   3  13    9.52    0.52
  -1  -3 -13    8.09    0.43
  -1  -3 -13    7.72    0.39
   1   3  13    7.57    0.47
   1   3  13    8.58    0.49
   1   3  13    7.47    0.42
   1   3  13    8.05    0.41
  -2  -3 -13    0.17    0.19
   2   3  13    0.38    0.20
   0  -4 -13   11.33    0.53
   0   4  13   10.52    0.52
   0   4  13    9.79    0.54
   0   4  13   10.86    0.49
  -1  -4 -13    0.36    0.20
   1   4  13    0.05    0.16
   1   4  13    0.56    0.22
   1   4  13   -0.16    0.23
   0   0   0    0.00    0.00
;
_shelx_hkl_checksum     33558
_shelx_res_file
;
    mo_1401hc12_0m.res created by SHELXL-2014/7
TITL mo_1401hc12_0m in P-1
CELL 0.71073 5.6519 7.5809 10.31 75.467 88.12 69.487
ZERR 2 0.0003 0.0004 0.0006 0.002 0.002 0.002
LATT 1
SFAC C H N O
UNIT 10 20 2 12
L.S. 4 0 0
PLAN  20
TEMP -173.15
MORE -1
BOND $H
CONF
HTAB 3.1
fmap 2 53
acta 52
OMIT 0 1 1
OMIT 1 0 1
OMIT -1 8 4
OMIT -4 -3 3
OMIT -2 -2 11
OMIT 3 7 8
REM <olex2.extras>
REM <HklSrc "%.\\mo_1401hc12_0m.hkl">
REM </olex2.extras>
WGHT    0.037500    0.132500
FVAR       0.43803
O1    4    0.754067    0.321029    0.471658    11.00000    0.01000    0.02118 =
         0.01186   -0.00313   -0.00079   -0.00717
O2    4    0.576853    0.407544    0.263598    11.00000    0.01134    0.01780 =
         0.01074   -0.00238   -0.00039   -0.00597
O3    4    0.143687    0.387674    0.369543    11.00000    0.00889    0.02741 =
         0.01310   -0.00297    0.00023   -0.00872
AFIX 147
H3    2    0.021497    0.363235    0.408338    11.00000   -1.50000
AFIX   0
O4    4    0.360506    0.209870    0.566258    11.00000    0.01624    0.02856 =
         0.01482    0.00223   -0.00083   -0.01235
O5    4    0.290355    0.371916    0.091442    11.00000    0.01339    0.01494 =
         0.01499   -0.00593   -0.00435   -0.00213
AFIX 147
H5    2    0.368324    0.394350    0.149741    11.00000   -1.50000
AFIX   0
O6    4    0.019609    0.677289    0.074990    11.00000    0.01781    0.01303 =
         0.01658   -0.00509   -0.00397   -0.00458
C1    1    0.578574    0.349994    0.388209    11.00000    0.00869    0.01051 =
         0.01267   -0.00392    0.00028   -0.00276
C2    1    0.345577    0.307281    0.452050    11.00000    0.01034    0.01538 =
         0.01258   -0.00499    0.00040   -0.00574
C3    1    0.083356    0.521278    0.047930    11.00000    0.01266    0.01384 =
         0.00911   -0.00184   -0.00025   -0.00595
N1     3    0.223269    0.838660    0.245209    11.00000    0.01448    0.01184 =
         0.01069   -0.00279   -0.00047   -0.00498
AFIX  23
H1A    2    0.303367    0.785152    0.328450    11.00000   -1.20000
H1B    2    0.169731    0.748993    0.223569    11.00000   -1.20000
AFIX   0
C4    1    0.405712    0.882767    0.147353    11.00000    0.01659    0.02015 =
         0.01861   -0.00546    0.00496   -0.00743
AFIX 137
H4A   2    0.322430    0.935920    0.056928    11.00000   -1.50000
H4B   2    0.550050    0.763032    0.149953    11.00000   -1.50000
H4C   2    0.465280    0.978511    0.170478    11.00000   -1.50000
AFIX   0
C5    1   -0.000070    1.013619    0.248917    11.00000    0.01519    0.01476 =
         0.02114   -0.00340    0.00329   -0.00375
AFIX 137
H5A   2   -0.088567    1.071100    0.159818    11.00000   -1.50000
H5B   2    0.055744    1.109143    0.275081    11.00000   -1.50000
H5C   2   -0.114853    0.976134    0.314300    11.00000   -1.50000
AFIX   0
HKLF 4
REM  mo_1401hc12_0m in P-1
REM R1 =  0.0283 for    1655 Fo > 4sig(Fo)  and  0.0322 for all    1840 data
REM    113 parameters refined using      0 restraints
END
WGHT      0.0375      0.1325
REM Instructions for potential hydrogen bonds
EQIV $1 x-1, y, z
HTAB O3 O1_$1
HTAB O3 O2_$1
HTAB O5 O2
HTAB O5 O3
HTAB O5 N1
HTAB N1 O1
EQIV $2 -x+1, -y+1, -z+1
HTAB N1 O1_$2
HTAB N1 O4_$2
HTAB N1 O3
HTAB N1 O5
HTAB N1 O6
EQIV $3 -x, -y+2, -z
HTAB C4 O6_$3
HTAB C4 O2
EQIV $4 -x+1, -y+1, -z
HTAB C4 O5_$4
EQIV $5 x+1, y, z
HTAB C4 O6_$5
EQIV $6 x, y+1, z
HTAB C4 O5_$6
HTAB C5 O6_$3
EQIV $7 x-1, y+1, z
HTAB C5 O1_$7
HTAB C5 O3_$6
HTAB C5 O5_$6
EQIV $8 -x, -y+1, -z+1
HTAB C5 O3_$8
HTAB C5 O4_$8
REM Highest difference peak  0.382,  deepest hole -0.262,  1-sigma level  0.052
Q1    1   0.4642  0.3266  0.4192  11.00000  0.05    0.38
Q2    1   0.0000  0.5000  0.0000  10.50000  0.05    0.38
Q3    1   0.4716  0.3971  0.2172  11.00000  0.05    0.13
Q4    1  -0.2872  1.0155  0.4659  11.00000  0.05    0.13
Q5    1  -0.3430  1.2179  0.1350  11.00000  0.05    0.13
Q6    1   0.2192  1.1465  0.1211  11.00000  0.05    0.13
Q7    1   0.0000  1.0000  0.5000  10.50000  0.05    0.13
Q8    1   0.6196  0.7156  0.2223  11.00000  0.05    0.12
Q9    1   0.2809  1.0145  0.0761  11.00000  0.05    0.12
Q10   1   0.8106  0.5751  0.2719  11.00000  0.05    0.12
Q11   1   0.6146  0.6380  0.2996  11.00000  0.05    0.11
Q12   1   0.5251  0.0655  0.5172  11.00000  0.05    0.11
Q13   1   0.2994  1.0288  0.4346  11.00000  0.05    0.11
Q14   1   0.1029  0.9341  0.2365  11.00000  0.05    0.11
Q15   1  -0.0236  0.6394  0.3360  11.00000  0.05    0.11
Q16   1  -0.1070  1.1335  0.3755  11.00000  0.05    0.11
Q17   1   0.0469  1.0998  0.2330  11.00000  0.05    0.11
Q18   1   0.1668  0.4857  0.3179  11.00000  0.05    0.11
Q19   1   0.4892  0.7964  0.1047  11.00000  0.05    0.11
Q20   1   0.3181  0.8656  0.1946  11.00000  0.05    0.10
;
_shelx_res_checksum     65642
