# Supplementary material for: Crystal structure of di­methyl­ammonium hydrogen oxalate hemi(oxalic acid)
Source: Acta Crystallogr E Crystallogr Commun. 2015 Apr 11;71(Pt 5):473–5. doi: 10.1107/S2056989015005964 (PMC4420082; doi:10.1107/S2056989015005964)
Supplement: Supplementary file 2 [file e-71-00473-Isup2.hkl]

#
# h,k,l, Fc-squared, Fo-squared, sigma(Fo-squared), status flag
#
data_I
_shelx_title ' mo_1401hc12_0m in P-1'
_shelx_refln_list_code          4
_shelx_F_calc_maximum       77.23
_exptl_crystal_F_000       190.00
_reflns_d_resolution_high  0.7675

loop_
 _space_group_symop_operation_xyz
 'x, y, z'
 '-x, -y, -z'

_cell_length_a     5.6519
_cell_length_b     7.5809
_cell_length_c    10.3100
_cell_angle_alpha  75.467
_cell_angle_beta   88.120
_cell_angle_gamma  69.487

_shelx_F_squared_multiplier     1.000

loop_
 _refln_index_h
 _refln_index_k
 _refln_index_l
 _refln_F_squared_calc
 _refln_F_squared_meas
 _refln_F_squared_sigma
 _refln_observed_status
   1   0   0          9.65         10.51         0.29 o
   2   0   0          0.07          0.00         0.10 o
   3   0   0        329.63        319.50         4.30 o
   4   0   0          0.59          0.31         0.15 o
   5   0   0         98.40         97.59         1.55 o
   6   0   0         18.86         20.12         0.65 o
  -6   1   0          0.71         -0.23         0.30 o
  -5   1   0        125.71        129.63         1.62 o
  -4   1   0        257.61        248.26         2.80 o
  -3   1   0         13.64         15.83         0.30 o
  -2   1   0          6.35          7.04         0.17 o
  -1   1   0          0.46         -0.01         0.08 o
   0   1   0       1084.92        990.03        15.16 o
   1   1   0         27.82         24.33         0.53 o
   2   1   0        106.63        107.37         1.49 o
   3   1   0          2.40          3.19         0.18 o
   4   1   0         82.81         76.82         1.09 o
   5   1   0        671.86        688.83         8.19 o
   6   1   0         80.95         81.85         1.28 o
   7   1   0         80.42         85.44         2.39 o
  -6   2   0          1.85          1.71         0.33 o
  -5   2   0         35.06         36.46         0.68 o
  -4   2   0         22.02         21.26         0.42 o
  -3   2   0         13.07         17.49         0.33 o
  -2   2   0         50.92         53.29         0.63 o
  -1   2   0          0.70          0.02         0.08 o
   0   2   0        244.17        250.62         2.73 o
   1   2   0       1190.03       1023.34         9.60 o
   2   2   0        990.25       1018.20        13.06 o
   3   2   0        526.02        527.92         6.91 o
   4   2   0          6.08          3.33         0.26 o
   5   2   0        234.57        231.13         2.93 o
   6   2   0         44.33         44.88         0.85 o
   7   2   0         41.64         45.09         1.46 o
  -5   3   0          0.89          1.19         0.28 o
  -4   3   0        137.68        132.42         1.66 o
  -3   3   0         13.41         15.27         0.38 o
  -2   3   0        447.25        463.74         4.68 o
  -1   3   0         37.08         32.90         0.44 o
   0   3   0        863.52        885.63         9.93 o
   1   3   0        115.79        122.57         1.41 o
   2   3   0        451.23        466.74         5.04 o
   3   3   0        993.45       1020.63        11.25 o
   4   3   0         37.67         37.92         0.68 o
   5   3   0         25.58         23.50         0.58 o
   6   3   0        125.95        124.23         1.62 o
   7   3   0         82.68         87.79         1.73 o
  -5   4   0         14.36         12.59         0.66 o
  -4   4   0          0.48          0.93         0.21 o
  -3   4   0         20.25         19.30         0.40 o
  -2   4   0         39.44         37.76         0.54 o
  -1   4   0         42.78         46.62         0.60 o
   0   4   0        458.75        469.96         4.74 o
   1   4   0        236.34        249.77         2.58 o
   2   4   0         91.19         95.07         1.27 o
   3   4   0         36.90         39.72         0.60 o
   4   4   0          6.55          5.65         0.27 o
   5   4   0          8.25          8.02         0.37 o
   6   4   0         67.85         71.69         1.12 o
  -4   5   0         44.65         45.87         0.89 o
  -3   5   0          4.99          5.61         0.31 o
  -2   5   0         14.51         15.03         0.35 o
  -1   5   0          3.62          2.89         0.17 o
   0   5   0         38.81         36.50         0.52 o
   1   5   0         93.92        102.31         1.16 o
   2   5   0          6.73          6.04         0.46 o
   3   5   0          5.38          6.31         0.32 o
   4   5   0          6.96          6.01         0.30 o
   5   5   0         22.50         19.05         0.50 o
   6   5   0          7.76          8.73         0.48 o
   7   5   0         98.50        104.27         1.77 o
  -3   6   0         16.61         20.12         0.63 o
  -2   6   0          4.43          3.34         0.22 o
  -1   6   0        298.18        303.28         3.19 o
   0   6   0        176.36        179.37         4.15 o
   1   6   0          4.88          4.75         0.23 o
   2   6   0         18.76         16.02         0.34 o
   3   6   0         65.26         68.11         1.07 o
   4   6   0         72.89         65.58         1.10 o
   5   6   0         20.15         19.83         0.53 o
   6   6   0          0.12          0.29         0.33 o
  -2   7   0         44.81         46.62         0.75 o
  -1   7   0         18.11         18.12         0.44 o
   0   7   0          3.97          3.71         0.24 o
   1   7   0         81.69         79.02         0.95 o
   2   7   0        179.44        179.26         2.35 o
   3   7   0         74.95         70.21         2.09 o
   4   7   0         68.64         69.77         1.19 o
   5   7   0        132.87        133.84         2.48 o
   6   7   0          0.02          0.22         0.31 o
  -1   8   0          0.04          0.16         0.28 o
   0   8   0          1.78          1.84         0.30 o
   1   8   0          0.16          0.23         0.19 o
   2   8   0          4.15          4.68         0.39 o
   3   8   0         48.98         46.08         0.93 o
   4   8   0         35.07         34.93         1.18 o
   5   8   0          8.36          8.01         0.74 o
   1   9   0          0.09          0.30         0.30 o
   2   9   0         20.20         19.33         0.70 o
   3   9   0        133.96        137.93         2.27 o
   4   9   0          6.41          6.93         0.64 o
  -4  -9   1          1.29         -0.01         0.51 o
  -3  -9   1         20.82         20.91         1.24 o
  -2  -9   1         64.03         60.32         1.11 o
  -1  -9   1          0.17         -0.33         0.34 o
  -5  -8   1          4.24          4.69         0.74 o
  -4  -8   1         71.28         74.44         1.47 o
  -3  -8   1         18.05         17.90         0.66 o
  -2  -8   1          4.02          3.52         0.40 o
  -1  -8   1          1.20          0.75         0.21 o
   0  -8   1         59.26         63.17         0.87 o
   1  -8   1         34.36         33.86         0.77 o
  -6  -7   1         39.98         39.24         1.16 o
  -5  -7   1         20.77         20.35         0.75 o
  -4  -7   1          7.18          6.04         0.41 o
  -3  -7   1         27.48         27.89         0.66 o
  -2  -7   1          0.94          0.43         0.23 o
  -1  -7   1         16.04         16.01         0.37 o
   0  -7   1         29.56         30.38         0.58 o
   1  -7   1         31.79         32.56         0.61 o
   2  -7   1         24.62         23.91         0.62 o
  -6  -6   1         26.18         26.97         0.71 o
  -5  -6   1          1.69          1.95         0.35 o
  -4  -6   1         29.29         30.34         0.70 o
  -3  -6   1          5.70          5.49         0.45 o
  -2  -6   1        136.31        134.66         1.79 o
  -1  -6   1        134.29        135.76         1.82 o
   0  -6   1         90.81         90.32         1.15 o
   1  -6   1         52.29         55.97         0.75 o
   2  -6   1         16.07         17.58         0.39 o
   3  -6   1         11.16         14.24         0.43 o
  -7  -5   1         28.88         29.34         1.26 o
  -6  -5   1         49.83         43.05         0.87 o
  -5  -5   1         14.92         12.64         0.46 o
  -4  -5   1        299.41        305.29         3.45 o
  -3  -5   1        203.38        196.88         2.51 o
  -2  -5   1         12.92         13.01         0.37 o
  -1  -5   1         28.88         22.80         0.38 o
   0  -5   1         25.43         23.18         0.39 o
   1  -5   1         80.86         79.85         0.95 o
   2  -5   1        143.00        144.47         2.20 o
   3  -5   1         83.16         84.31         1.04 o
   4  -5   1         25.97         25.83         0.56 o
  -7  -4   1          3.16          3.50         0.60 o
  -6  -4   1          6.05          6.12         0.38 o
  -5  -4   1          0.53          0.90         0.22 o
  -4  -4   1          0.42          0.29         0.17 o
  -3  -4   1          1.92          1.54         0.12 o
  -2  -4   1         83.47         81.25         1.71 o
  -1  -4   1        113.31        122.05         1.40 o
   0  -4   1          5.38          7.76         0.21 o
   1  -4   1        477.50        488.55         4.93 o
   2  -4   1          0.95          1.41         0.13 o
   3  -4   1        154.18        152.44         1.68 o
   4  -4   1          2.16          1.24         0.20 o
   5  -4   1          0.03          0.23         0.48 o
  -6  -3   1         16.81         15.87         0.74 o
  -5  -3   1         12.33          8.52         0.50 o
  -4  -3   1         18.26         19.22         0.53 o
  -3  -3   1        210.11        196.56         3.89 o
  -2  -3   1        728.08        738.07         8.65 o
  -1  -3   1         44.36         42.68         0.55 o
   0  -3   1        169.46        161.13         1.68 o
   1  -3   1         52.85         57.13         0.66 o
   2  -3   1         19.94         21.89         0.34 o
   3  -3   1         32.40         29.97         0.51 o
   4  -3   1          0.11          0.19         0.19 o
   5  -3   1         24.44         24.67         0.61 o
  -6  -2   1          2.25          2.64         0.34 o
  -5  -2   1          5.16          5.41         0.35 o
  -4  -2   1          0.01          0.10         0.23 o
  -3  -2   1         50.04         57.67         1.56 o
  -2  -2   1        617.80        613.95         7.95 o
  -1  -2   1        789.55        797.38        11.83 o
   0  -2   1        476.64        482.97         8.24 o
   1  -2   1          6.55          7.52         0.25 o
   2  -2   1        351.50        372.53         3.75 o
   3  -2   1        158.13        169.42         1.81 o
   4  -2   1          0.27          0.25         0.15 o
   5  -2   1         96.89         90.29         1.21 o
   6  -2   1         19.09         18.78         1.03 o
  -6  -1   1         48.40         47.93         0.98 o
  -5  -1   1         11.43         10.73         0.42 o
  -4  -1   1        213.57        224.71         3.26 o
  -3  -1   1        113.42        107.45         1.56 o
  -2  -1   1        518.22        589.00         7.61 o
  -1  -1   1        290.19        284.22         3.67 o
   0  -1   1         20.33         19.79         0.48 o
   1  -1   1        445.02        416.45         5.89 o
   2  -1   1        212.75        218.00         2.43 o
   3  -1   1        887.73        950.50         9.46 o
   4  -1   1          0.86          1.11         0.15 o
   5  -1   1         29.38         28.90         0.55 o
   6  -1   1         74.36         76.25         1.61 o
  -6   0   1          0.59          0.49         0.32 o
  -5   0   1         45.09         43.63         0.97 o
  -4   0   1        229.09        229.70         2.87 o
  -3   0   1         21.24         16.99         0.34 o
  -2   0   1       1497.42       1497.10        16.24 o
  -1   0   1       2240.56       2017.06        22.23 o
   2   0   1          0.01         -0.06         0.06 o
   3   0   1        295.42        322.56         3.52 o
   4   0   1         12.57         14.00         0.33 o
   5   0   1          1.79          2.08         0.21 o
   6   0   1          3.25          2.47         0.40 o
  -6   1   1          4.63          4.07         0.42 o
  -5   1   1        573.27        588.30         7.83 o
  -4   1   1        167.10        166.46         2.15 o
  -3   1   1        284.45        301.18         3.36 o
  -2   1   1        402.75        413.49         5.22 o
  -1   1   1         52.07         45.33         1.14 o
   1   1   1         68.33         62.60         0.64 o
   2   1   1         92.57         81.64         1.16 o
   3   1   1         46.47         48.72         0.78 o
   4   1   1        290.65        277.67         4.37 o
   5   1   1         98.01         91.24         2.21 o
   6   1   1         13.76         11.49         0.75 o
   7   1   1          8.96          8.17         0.88 o
  -6   2   1         54.83         58.86         1.12 o
  -5   2   1         28.69         30.00         0.64 o
  -4   2   1         42.51         41.83         0.64 o
  -3   2   1         55.71         54.63         0.70 o
  -2   2   1          1.78          2.12         0.13 o
  -1   2   1       2679.80       2574.75        27.86 o
   0   2   1       5963.93       5013.86        61.97 o
   1   2   1        312.58        324.43         3.06 o
   2   2   1       2226.60       2110.58        22.69 o
   3   2   1        121.42        141.20         1.63 o
   4   2   1        344.22        333.60         3.70 o
   5   2   1        163.54        165.52         2.43 o
   6   2   1        103.50        103.58         1.75 o
   7   2   1         29.01         29.28         1.03 o
  -5   3   1         43.43         45.81         0.93 o
  -4   3   1        231.98        223.24         2.62 o
  -3   3   1         36.55         35.67         0.60 o
  -2   3   1         73.82         82.39         0.96 o
  -1   3   1         21.21         23.82         0.36 o
   0   3   1       1122.00       1091.84        12.07 o
   1   3   1         67.07         73.03         0.76 o
   2   3   1        450.08        455.07         4.57 o
   3   3   1        236.53        241.15         3.69 o
   4   3   1         41.19         40.77         0.63 o
   5   3   1         69.15         66.95         0.86 o
   6   3   1         73.11         75.75         1.28 o
   7   3   1        104.76        108.34         1.96 o
  -5   4   1         19.94         20.41         0.68 o
  -4   4   1         62.73         64.44         1.02 o
  -3   4   1         41.79         43.55         0.65 o
  -2   4   1         68.71         65.44         0.83 o
  -1   4   1         25.60         22.87         0.38 o
   0   4   1         22.24         22.00         0.36 o
   1   4   1         87.47         86.09         1.88 o
   2   4   1        496.43        521.89         4.94 o
   3   4   1        302.23        317.53         3.53 o
   4   4   1          0.50          0.13         0.17 o
   5   4   1         49.96         51.33         0.82 o
   6   4   1          3.97          4.52         0.28 o
   7   4   1        140.84        149.83         2.71 o
  -4   5   1          1.70          0.93         0.26 o
  -3   5   1         32.14         36.02         0.74 o
  -2   5   1          0.04         -0.02         0.15 o
  -1   5   1        245.83        254.25         2.68 o
   0   5   1         43.40         40.72         0.54 o
   1   5   1          9.60         10.85         0.30 o
   2   5   1       1013.39       1019.10        10.21 o
   3   5   1         80.30         79.91         1.05 o
   4   5   1         10.14         11.27         0.38 o
   5   5   1          9.73          9.65         0.40 o
   6   5   1          0.00         -0.04         0.30 o
   7   5   1          9.34          9.45         0.75 o
  -3   6   1          6.43          4.73         0.32 o
  -2   6   1          0.56          0.85         0.19 o
  -1   6   1        155.17        157.58         1.77 o
   0   6   1        109.01        107.79         1.18 o
   1   6   1          3.03          3.55         0.22 o
   2   6   1        121.39        131.87         1.78 o
   3   6   1          0.41          0.26         0.25 o
   4   6   1         11.47         11.90         0.39 o
   5   6   1        181.45        178.84         2.72 o
   6   6   1         22.48         23.87         0.69 o
   7   6   1         55.30         62.65         1.64 o
  -2   7   1          0.03          0.45         0.31 o
  -1   7   1          0.03         -0.04         0.18 o
   0   7   1         31.63         32.11         0.53 o
   1   7   1         10.90         11.52         0.35 o
   2   7   1          0.76          0.67         0.17 o
   3   7   1          0.06         -0.18         0.25 o
   4   7   1         56.81         55.35         1.02 o
   5   7   1         21.30         21.93         0.58 o
   6   7   1         10.47         12.48         0.71 o
  -1   8   1         10.22          9.22         0.37 o
   0   8   1          4.84          5.08         0.43 o
   1   8   1         59.70         61.52         0.84 o
   2   8   1        177.02        175.47         2.13 o
   3   8   1         15.94         12.54         0.88 o
   4   8   1          0.96          0.95         0.38 o
   5   8   1          5.46          5.33         0.62 o
   6   8   1         36.50         36.39         1.26 o
   0   9   1          3.29          3.63         0.40 o
   1   9   1          5.39          4.86         0.33 o
   2   9   1        131.24        131.24         1.72 o
   3   9   1         73.04         70.86         1.82 o
   4   9   1         21.06         20.39         0.92 o
  -3  -9   2        130.99        130.42         2.20 o
  -2  -9   2         78.47         79.66         1.86 o
  -5  -8   2         50.07         47.61         1.61 o
  -4  -8   2         15.08         13.99         1.47 o
  -3  -8   2         20.30         19.36         0.66 o
  -2  -8   2         14.45         16.27         0.47 o
  -1  -8   2         10.22          9.77         0.32 o
   0  -8   2          9.00          8.20         0.33 o
  -6  -7   2          0.47          0.16         0.50 o
  -5  -7   2         20.35         19.69         0.88 o
  -4  -7   2        116.14        120.22         2.00 o
  -3  -7   2         44.64         45.26         0.86 o
  -2  -7   2         10.75         10.14         0.37 o
  -1  -7   2         24.93         25.27         0.42 o
   0  -7   2        146.65        152.21         2.01 o
   1  -7   2          0.39          0.03         0.18 o
   2  -7   2         23.52         27.21         0.77 o
  -6  -6   2         44.59         42.09         1.07 o
  -5  -6   2          1.64          2.11         0.50 o
  -4  -6   2         26.05         23.45         0.65 o
  -3  -6   2        184.13        182.35         4.15 o
  -2  -6   2         15.26         14.76         0.38 o
  -1  -6   2         44.93         43.70         0.55 o
   0  -6   2        206.71        218.33         2.73 o
   1  -6   2         29.22         29.13         0.47 o
   2  -6   2          4.78          4.57         0.26 o
   3  -6   2         37.00         41.77         0.80 o
  -7  -5   2          5.41          6.36         0.57 o
  -6  -5   2         15.25         12.74         0.66 o
  -5  -5   2          0.00          0.06         0.18 o
  -4  -5   2          9.45         10.41         0.44 o
  -3  -5   2         61.56         62.20         1.27 o
  -2  -5   2         55.06         59.28         0.90 o
  -1  -5   2          5.09          5.94         0.22 o
   0  -5   2         65.26         62.04         0.80 o
   1  -5   2         44.36         45.90         1.14 o
   2  -5   2         42.53         44.36         0.60 o
   3  -5   2          5.58          5.18         0.31 o
   4  -5   2         63.04         65.02         1.11 o
  -7  -4   2         30.30         32.11         0.96 o
  -6  -4   2         15.23         12.99         0.67 o
  -5  -4   2         22.00         21.15         0.69 o
  -4  -4   2        226.99        225.04         3.18 o
  -3  -4   2        316.35        314.56         3.85 o
  -2  -4   2         91.35         88.37         1.20 o
  -1  -4   2         37.72         39.77         0.51 o
   0  -4   2         61.17         60.62         0.76 o
   1  -4   2         88.97         81.93         0.97 o
   2  -4   2        130.56        129.74         1.40 o
   3  -4   2         73.91         68.92         0.89 o
   4  -4   2          6.42          5.43         0.27 o
  -7  -3   2          1.28          0.51         0.64 o
  -6  -3   2          2.97          1.76         0.35 o
  -5  -3   2          0.26         -0.13         0.32 o
  -4  -3   2        861.14        905.91        13.74 o
  -3  -3   2         10.38          8.85         0.35 o
  -2  -3   2        512.53        514.90         9.47 o
  -1  -3   2          1.03          1.67         0.10 o
   0  -3   2          6.79          6.28         0.17 o
   1  -3   2          0.51          0.23         0.05 o
   2  -3   2        296.86        314.33         3.20 o
   3  -3   2         70.46         64.70         1.17 o
   4  -3   2         72.43         74.67         1.09 o
   5  -3   2         12.46         12.48         0.75 o
  -7  -2   2          3.34          1.92         0.73 o
  -6  -2   2         69.76         72.46         1.25 o
  -5  -2   2         33.52         28.64         0.67 o
  -4  -2   2         43.58         42.13         0.83 o
  -3  -2   2         57.12         53.95         1.34 o
  -2  -2   2         19.02         20.21         0.36 o
  -1  -2   2         17.62         12.16         0.19 o
   0  -2   2         10.66         12.43         0.18 o
   1  -2   2        750.59        773.27        13.50 o
   2  -2   2        118.01        129.59         1.48 o
   3  -2   2        426.79        440.59         4.45 o
   4  -2   2         61.73         53.39         0.75 o
   5  -2   2          3.36          3.02         0.25 o
  -6  -1   2          0.05          0.14         0.32 o
  -5  -1   2         86.59         82.30         1.26 o
  -4  -1   2        178.33        174.03         2.25 o
  -3  -1   2          8.75          9.04         0.32 o
  -2  -1   2         69.84         68.29         1.02 o
  -1  -1   2       2834.86       2548.15        35.77 o
   0  -1   2       2813.05       2397.47        23.53 o
   1  -1   2        268.81        297.99         3.19 o
   2  -1   2        839.89        859.39        10.85 o
   3  -1   2          0.27          0.02         0.10 o
   4  -1   2         15.93         14.94         0.38 o
   5  -1   2         14.96         13.66         0.47 o
   6  -1   2          2.08          2.37         0.52 o
  -6   0   2         15.51         14.67         0.62 o
  -5   0   2          2.19          1.55         0.25 o
  -4   0   2          1.82          2.17         0.23 o
  -3   0   2        392.67        417.93         5.00 o
  -2   0   2       1643.82       1640.35        21.08 o
  -1   0   2        732.65        732.72        10.36 o
   0   0   2         91.14        102.50         1.04 o
   1   0   2        440.25        421.94         6.96 o
   2   0   2        172.79        168.11         1.85 o
   3   0   2         73.00         74.44         0.90 o
   4   0   2         21.44         23.01         0.48 o
   5   0   2        353.18        358.34         4.83 o
   6   0   2          2.68          2.69         0.35 o
  -6   1   2          0.00          0.19         0.44 o
  -5   1   2         34.05         34.56         0.67 o
  -4   1   2        247.68        253.82         2.89 o
  -3   1   2         14.38         17.15         0.35 o
  -2   1   2         10.22          6.03         0.19 o
  -1   1   2          8.95         14.31         0.24 o
   0   1   2         15.97         10.28         0.20 o
   1   1   2       1234.88       1092.01        13.02 o
   2   1   2       1015.36       1062.95        13.75 o
   3   1   2        529.32        579.70         7.61 o
   4   1   2          3.58          2.92         0.23 o
   5   1   2        515.53        524.11         6.95 o
   6   1   2         24.75         24.88         0.70 o
   7   1   2         23.41         25.80         2.35 o
  -6   2   2          6.86          6.49         0.50 o
  -5   2   2         36.41         35.90         0.71 o
  -4   2   2          4.60          5.52         0.31 o
  -3   2   2        200.97        197.81         2.30 o
  -2   2   2          3.77          4.84         0.23 o
  -1   2   2         16.92         15.73         0.41 o
   0   2   2       2318.54       2256.83        21.20 o
   1   2   2        286.96        263.40         2.51 o
   2   2   2       1155.96       1142.11        10.66 o
   3   2   2          0.06          0.50         0.14 o
   4   2   2          6.76          6.64         0.32 o
   5   2   2        267.17        271.08         3.80 o
   6   2   2        115.78        120.48         2.26 o
   7   2   2          1.05          0.94         0.51 o
  -5   3   2        267.67        271.40         3.93 o
  -4   3   2         36.05         35.78         0.68 o
  -3   3   2         79.62         79.72         1.08 o
  -2   3   2        303.35        322.55         3.61 o
  -1   3   2          6.09          6.95         0.22 o
   0   3   2        770.10        772.28         7.72 o
   1   3   2         90.12         95.31         0.98 o
   2   3   2         50.55         59.54         0.72 o
   3   3   2          0.08         -0.11         0.11 o
   4   3   2         41.20         35.52         0.63 o
   5   3   2        137.60        139.77         1.92 o
   6   3   2          0.87          0.51         0.31 o
   7   3   2          0.08         -0.23         0.65 o
  -5   4   2         44.25         43.70         0.98 o
  -4   4   2          0.76          1.20         0.23 o
  -3   4   2         49.44         52.00         0.75 o
  -2   4   2        275.85        272.28         2.86 o
  -1   4   2        647.21        673.31         6.77 o
   0   4   2        391.58        427.21         5.21 o
   1   4   2         52.09         55.03         0.71 o
   2   4   2        452.73        423.00         4.03 o
   3   4   2          0.22          0.21         0.14 o
   4   4   2        222.05        215.94         2.50 o
   5   4   2        614.53        630.58         6.90 o
   6   4   2          0.97          0.95         0.37 o
   7   4   2         98.89        104.14         1.97 o
  -4   5   2          0.01         -0.26         0.26 o
  -3   5   2         15.01         14.64         0.43 o
  -2   5   2        334.31        338.10         4.11 o
  -1   5   2         35.75         30.65         0.47 o
   0   5   2        684.07        713.86        13.75 o
   1   5   2          7.35          6.62         0.24 o
   2   5   2         18.52         16.66         0.32 o
   3   5   2          0.02         -0.03         0.15 o
   4   5   2         52.80         51.11         0.78 o
   5   5   2        125.82        129.99         1.65 o
   6   5   2          7.91          7.80         0.39 o
   7   5   2         33.76         35.22         2.03 o
  -3   6   2         13.56         13.44         0.58 o
  -2   6   2         51.41         53.77         0.79 o
  -1   6   2         36.05         35.50         0.55 o
   0   6   2          0.90          0.22         0.16 o
   1   6   2         81.05         78.14         1.06 o
   2   6   2          5.03          5.19         0.24 o
   3   6   2        202.39        219.22         2.35 o
   4   6   2         47.46         46.47         0.76 o
   5   6   2         50.77         49.46         0.86 o
   6   6   2         11.93         13.41         0.56 o
   7   6   2         60.44         65.80         2.02 o
  -3   7   2          0.17         -0.41         0.72 o
  -2   7   2          5.23          5.10         0.34 o
  -1   7   2         25.22         22.62         0.47 o
   0   7   2         36.94         35.57         0.57 o
   1   7   2        107.90        101.84         1.24 o
   2   7   2         46.92         42.89         0.75 o
   3   7   2        103.22        103.31         1.36 o
   4   7   2         82.84         83.11         1.17 o
   5   7   2          3.28          3.08         0.32 o
   6   7   2          0.15          0.30         0.38 o
  -1   8   2         28.15         28.32         0.88 o
   0   8   2         53.17         48.75         0.94 o
   1   8   2         85.62         86.72         1.14 o
   2   8   2          0.54          0.64         0.24 o
   3   8   2         53.81         53.15         0.87 o
   4   8   2          7.80          9.25         0.52 o
   5   8   2        201.50        208.97         2.89 o
   6   8   2          3.55          2.21         0.71 o
   0   9   2         11.48          9.23         0.44 o
   1   9   2         19.45         20.05         0.74 o
   2   9   2          7.33          8.08         0.44 o
   3   9   2          3.62          3.78         0.55 o
   4   9   2          2.31          1.11         0.60 o
   5   9   2         11.97         13.29         0.80 o
  -4  -8   3          5.22          4.18         0.46 o
  -3  -8   3         28.81         29.18         0.73 o
  -2  -8   3         53.01         52.91         0.94 o
  -1  -8   3         73.35         76.19         0.88 o
   0  -8   3         19.27         19.69         0.69 o
  -5  -7   3         20.35         22.38         0.92 o
  -4  -7   3          8.32          7.04         0.40 o
  -3  -7   3        116.05        116.75         1.54 o
  -2  -7   3        176.56        180.43         2.16 o
  -1  -7   3         69.14         69.22         0.80 o
   0  -7   3         14.80         14.24         0.33 o
   1  -7   3         67.14         72.85         1.76 o
  -6  -6   3          1.01          1.21         0.48 o
  -5  -6   3         18.96         17.05         0.72 o
  -4  -6   3         50.04         48.07         1.18 o
  -3  -6   3          3.31          2.75         0.25 o
  -2  -6   3          8.05          7.47         0.29 o
  -1  -6   3          0.24          0.52         0.13 o
   0  -6   3          0.01          0.03         0.14 o
   1  -6   3         48.79         49.90         1.27 o
   2  -6   3         35.11         37.63         1.55 o
   3  -6   3          2.08          0.92         0.64 o
  -6  -5   3         18.72         20.15         0.59 o
  -5  -5   3         50.95         47.19         0.93 o
  -4  -5   3         90.34         86.59         1.32 o
  -3  -5   3         45.75         44.29         0.78 o
  -2  -5   3         53.27         52.49         0.75 o
  -1  -5   3         35.80         32.89         0.47 o
   0  -5   3         50.55         53.76         0.65 o
   1  -5   3          4.74          3.23         0.73 o
   2  -5   3          0.00          0.40         0.42 o
   3  -5   3          3.30          3.23         0.99 o
  -7  -4   3          9.02          7.49         0.66 o
  -6  -4   3         38.27         36.97         1.01 o
  -5  -4   3          9.67         12.96         0.53 o
  -4  -4   3         79.44         72.15         1.08 o
  -3  -4   3         47.24         43.74         1.16 o
  -2  -4   3          8.12         10.71         0.31 o
  -1  -4   3        874.82        899.85         8.91 o
   0  -4   3         25.90         31.44         0.41 o
   1  -4   3         27.09         26.94         0.94 o
   2  -4   3         59.68         54.43         1.53 o
   3  -4   3          4.58          5.39         0.21 o
   4  -4   3         17.85         16.26         1.06 o
  -7  -3   3         74.87         74.37         2.11 o
  -6  -3   3         97.07         90.03         1.48 o
  -5  -3   3          2.79          2.98         0.38 o
  -3  -3   3         87.63         95.02         1.28 o
  -2  -3   3         29.63         31.35         0.54 o
  -1  -3   3        125.08        123.44         1.39 o
   0  -3   3          1.61          2.00         0.11 o
   1  -3   3         44.27         48.09         1.01 o
   2  -3   3          8.08          8.15         0.73 o
   3  -3   3         37.05         34.01         0.48 o
   4  -3   3         64.33         66.44         0.87 o
   5  -3   3          0.02          0.20         0.27 o
  -7  -2   3         97.63        104.17         2.01 o
  -6  -2   3         28.28         24.51         0.76 o
  -5  -2   3         15.16         12.21         0.61 o
  -4  -2   3          7.08          6.99         0.59 o
  -3  -2   3        118.59        113.58         1.50 o
  -2  -2   3        366.05        364.96         4.31 o
  -1  -2   3        816.41        831.21         8.18 o
   0  -2   3          2.80          4.90         0.12 o
   1  -2   3         46.03         41.70         0.86 o
   2  -2   3          2.31          1.76         0.09 o
   3  -2   3          2.82          4.81         0.18 o
   4  -2   3         39.04         38.86         0.58 o
   5  -2   3         15.94         16.10         0.46 o
  -6  -1   3          2.49          2.48         0.37 o
  -5  -1   3        100.62        106.62         1.57 o
  -4  -1   3        179.98        175.79         2.29 o
  -3  -1   3         28.13         30.27         0.62 o
  -2  -1   3       2789.55       2708.96        31.50 o
  -1  -1   3        880.37        878.60         9.39 o
   0  -1   3         60.57         79.13         0.83 o
   1  -1   3        488.52        518.84         7.90 o
   2  -1   3        368.77        380.93         3.81 o
   3  -1   3         30.14         34.10         0.49 o
   4  -1   3         79.73         82.97         1.05 o
   5  -1   3          8.56          8.96         0.36 o
   6  -1   3          6.57          5.45         0.45 o
  -6   0   3         22.24         24.17         1.19 o
  -5   0   3         10.64          8.62         0.45 o
  -4   0   3          5.60          4.60         0.29 o
  -3   0   3         19.61         17.29         0.42 o
  -2   0   3        229.49        223.73         2.71 o
  -1   0   3        628.72        643.89         6.34 o
   0   0   3         67.24         68.91         1.20 o
   1   0   3        150.27        150.66         1.54 o
   2   0   3         91.30        101.43         1.08 o
   3   0   3        434.56        455.95         4.58 o
   4   0   3        167.75        158.88         1.86 o
   5   0   3          4.24          4.03         0.36 o
   6   0   3         52.28         51.32         0.96 o
  -6   1   3         18.64         19.61         0.86 o
  -5   1   3         17.32         16.45         0.73 o
  -4   1   3         13.52         11.95         0.38 o
  -3   1   3          9.18          7.33         0.26 o
  -2   1   3        674.84        703.27         7.54 o
  -1   1   3        241.73        214.12         2.38 o
   0   1   3        712.48        642.17         6.37 o
   1   1   3        376.42        343.51         3.73 o
   2   1   3         31.94         32.86         0.45 o
   3   1   3        809.41        836.40         9.73 o
   4   1   3        120.66        114.02         1.52 o
   5   1   3          2.85          2.87         0.26 o
   6   1   3         22.53         24.86         0.68 o
  -6   2   3          6.95          7.06         0.61 o
  -5   2   3          7.08          6.32         0.39 o
  -4   2   3        114.47        111.19         1.43 o
  -3   2   3        296.09        304.72         3.40 o
  -2   2   3       1146.34       1178.35        11.71 o
  -1   2   3         22.59         16.81         0.30 o
   0   2   3       1058.75       1019.68         9.51 o
   1   2   3        688.70        667.02         6.24 o
   2   2   3          8.19         11.84         0.23 o
   3   2   3         85.98         82.25         1.45 o
   4   2   3         24.05         22.37         0.55 o
   5   2   3        177.20        165.46         4.18 o
   6   2   3          4.66          4.96         0.39 o
   7   2   3         15.91         14.66         1.21 o
  -5   3   3          0.27          0.23         0.35 o
  -4   3   3          1.39          0.79         0.33 o
  -3   3   3         20.16         18.49         0.55 o
  -2   3   3        143.95        143.46         1.59 o
  -1   3   3        151.80        154.14         1.67 o
   0   3   3         30.92         29.82         0.43 o
   1   3   3       1068.88       1107.21        10.32 o
   2   3   3        576.54        617.56         5.82 o
   3   3   3         47.33         41.50         0.60 o
   4   3   3        133.35        126.38         2.45 o
   5   3   3        413.73        420.52         5.11 o
   6   3   3         43.15         45.57         0.95 o
   7   3   3          0.67          0.72         0.61 o
  -5   4   3         51.32         57.43         1.16 o
  -4   4   3         54.19         59.20         0.89 o
  -3   4   3          1.00          0.40         0.19 o
  -2   4   3         66.76         65.89         0.93 o
  -1   4   3        182.79        208.15         2.35 o
   0   4   3         63.64         64.02         0.79 o
   1   4   3        643.60        682.66         6.43 o
   2   4   3         35.69         36.47         0.48 o
   3   4   3         69.03         67.09         0.77 o
   4   4   3        299.97        302.59         3.41 o
   5   4   3         68.57         67.11         1.10 o
   6   4   3         18.19         18.37         0.70 o
   7   4   3         26.72         27.45         1.09 o
  -4   5   3         25.68         25.05         0.70 o
  -3   5   3         12.73         10.40         0.49 o
  -2   5   3        111.66        102.88         2.96 o
  -1   5   3        102.59        103.22         1.23 o
   0   5   3        706.97        723.32         7.31 o
   1   5   3         28.66         33.00         0.51 o
   2   5   3        237.18        247.83         2.60 o
   3   5   3          0.85          1.13         0.15 o
   4   5   3         32.88         32.74         0.61 o
   5   5   3          1.66          2.32         0.26 o
   6   5   3         11.97         10.64         0.58 o
   7   5   3          7.92          4.94         0.66 o
  -3   6   3         10.76         12.10         0.47 o
  -2   6   3        164.46        169.49         1.82 o
  -1   6   3         94.12         91.47         1.08 o
   0   6   3         33.49         30.90         0.58 o
   1   6   3         15.69         15.14         0.37 o
   2   6   3         52.57         51.80         0.74 o
   3   6   3          2.41          2.02         0.19 o
   4   6   3        407.34        410.57         4.60 o
   5   6   3        204.41        212.70         2.56 o
   6   6   3         11.47         11.76         0.53 o
  -3   7   3         16.01         14.34         0.74 o
  -2   7   3          8.32          5.98         0.41 o
  -1   7   3         63.88         62.64         0.85 o
   0   7   3          2.97          3.21         0.22 o
   1   7   3        200.84        184.58         5.22 o
   2   7   3        218.04        208.84         3.13 o
   3   7   3         17.87         16.01         0.44 o
   4   7   3         70.05         69.49         1.06 o
   5   7   3         44.93         46.47         0.86 o
   6   7   3         32.24         32.83         0.97 o
  -1   8   3          2.29          3.72         0.31 o
   0   8   3          1.79          1.69         0.32 o
   1   8   3         91.21         89.57         1.29 o
   2   8   3          6.29          5.21         0.35 o
   3   8   3          0.16          0.76         0.25 o
   4   8   3          0.05          0.35         0.38 o
   5   8   3          0.34          0.45         0.35 o
   6   8   3          1.22          0.84         0.47 o
   0   9   3         46.02         45.92         0.97 o
   1   9   3         50.24         47.51         0.86 o
   2   9   3          0.77          1.10         0.38 o
   3   9   3          8.31          7.71         0.48 o
   4   9   3          3.06          2.90         0.63 o
   5   9   3          3.70          3.98         0.64 o
  -4  -8   4          0.12         -0.06         0.39 o
  -3  -8   4         11.29         11.37         0.95 o
  -2  -8   4         23.26         23.86         0.60 o
  -1  -8   4        133.82        138.86         1.89 o
  -5  -7   4         79.82         82.71         1.94 o
  -4  -7   4          1.15          1.54         0.38 o
  -3  -7   4        120.86        125.14         1.63 o
  -2  -7   4         19.69         19.94         0.49 o
  -1  -7   4         86.38         86.50         1.06 o
   0  -7   4          2.36          2.70         0.55 o
   1  -7   4          4.51          4.39         0.65 o
  -6  -6   4          7.53          8.87         0.77 o
  -5  -6   4          1.37          0.57         0.43 o
  -4  -6   4          8.65          8.11         0.41 o
  -3  -6   4        120.59        127.41         1.61 o
  -2  -6   4         86.28         83.02         1.11 o
  -1  -6   4        177.96        188.22         2.00 o
   0  -6   4        173.58        179.90         2.29 o
   1  -6   4          0.67          0.29         0.38 o
   2  -6   4         43.01         42.34         1.41 o
  -6  -5   4          0.38         -0.04         0.31 o
  -5  -5   4         18.17         18.67         0.43 o
  -4  -5   4         17.26         16.44         0.56 o
  -3  -5   4        279.79        275.89         3.15 o
  -2  -5   4          7.64          8.61         0.31 o
  -1  -5   4         25.55         25.05         0.67 o
   0  -5   4          4.38          4.60         0.16 o
   1  -5   4          1.43          1.37         0.35 o
   2  -5   4        419.39        431.68         7.12 o
   3  -5   4         15.11         16.55         1.02 o
  -6  -4   4          5.53          3.48         0.43 o
  -5  -4   4         37.81         33.02         0.76 o
  -4  -4   4          0.17          0.44         0.19 o
  -3  -4   4         62.52         58.47         1.19 o
  -2  -4   4         33.13         34.60         0.71 o
  -1  -4   4          1.31          1.75         0.13 o
   0  -4   4         23.31         22.86         0.31 o
   1  -4   4        120.40        123.92         2.26 o
   2  -4   4          1.60          1.40         0.35 o
   3  -4   4          6.60          5.69         0.52 o
   4  -4   4         25.00         25.45         1.41 o
  -6  -3   4         26.84         25.88         1.00 o
  -5  -3   4         84.34         73.80         1.20 o
  -4  -3   4          2.53          3.82         0.27 o
  -3  -3   4          0.72          0.29         0.14 o
  -2  -3   4         40.37         42.47         0.58 o
  -1  -3   4         34.75         31.87         0.45 o
   0  -3   4          4.05          5.39         0.13 o
   1  -3   4        125.76        131.19         2.31 o
   2  -3   4          4.95          6.02         0.42 o
   3  -3   4         78.84         72.08         1.53 o
   4  -3   4         42.30         38.66         0.65 o
   5  -3   4         10.02          9.07         0.41 o
  -6  -2   4         23.55         25.54         0.75 o
  -5  -2   4         79.43         71.07         1.17 o
  -4  -2   4         13.57         16.65         0.48 o
  -3  -2   4         84.19         72.82         0.96 o
  -2  -2   4        924.06        978.46        15.62 o
  -1  -2   4        189.99        196.57         2.01 o
   0  -2   4        295.91        330.68         3.88 o
   1  -2   4        428.46        422.98         6.73 o
   2  -2   4        102.48        104.92         1.92 o
   3  -2   4        130.42        122.37         1.95 o
   4  -2   4          7.44          5.45         0.22 o
   5  -2   4         49.83         47.66         0.70 o
  -6  -1   4         33.91         32.03         0.87 o
  -5  -1   4         15.39         12.90         0.53 o
  -4  -1   4         80.61         87.25         1.33 o
  -3  -1   4        138.42        150.31         1.94 o
  -2  -1   4         55.08         60.61         0.76 o
  -1  -1   4        209.54        208.16         2.11 o
   0  -1   4         47.04         41.12         0.58 o
   1  -1   4         75.33         76.08         0.85 o
   2  -1   4         60.45         67.36         0.74 o
   3  -1   4         65.40         64.25         0.75 o
   4  -1   4          4.65          3.83         0.19 o
   5  -1   4          1.14          0.27         0.20 o
   6  -1   4         28.46         30.15         1.89 o
  -6   0   4          6.44          5.54         0.51 o
  -5   0   4         78.03         75.38         1.25 o
  -4   0   4        432.00        446.58         6.94 o
  -3   0   4          0.02          0.18         0.16 o
  -2   0   4          0.27          0.12         0.12 o
  -1   0   4        545.84        557.80         5.52 o
   0   0   4          5.57          9.04         0.19 o
   1   0   4        227.40        261.51         2.62 o
   2   0   4         38.89         40.20         0.53 o
   3   0   4          9.72         14.45         0.28 o
   4   0   4          3.27          2.12         0.18 o
   5   0   4          0.01          0.11         0.20 o
   6   0   4          9.94          9.96         0.48 o
  -6   1   4         93.06         96.75         1.82 o
  -5   1   4         21.27         22.07         0.69 o
  -4   1   4         98.72         92.97         1.23 o
  -3   1   4        175.97        170.00         1.84 o
  -2   1   4        165.34        174.01         2.76 o
  -1   1   4         11.17         12.18         0.27 o
   0   1   4        189.52        162.07         2.34 o
   1   1   4       4257.22       4103.40        43.70 o
   2   1   4        331.87        341.81         3.71 o
   3   1   4         65.81         84.79         1.14 o
   4   1   4        172.46        176.67         2.24 o
   5   1   4         85.45         84.02         1.23 o
   6   1   4         14.28         13.64         0.53 o
  -6   2   4         24.06         24.33         1.20 o
  -5   2   4         25.34         22.35         0.61 o
  -4   2   4          4.67          5.01         0.31 o
  -3   2   4         26.46         23.62         0.48 o
  -2   2   4        222.42        239.42         2.50 o
  -1   2   4         83.14         90.52         1.04 o
   0   2   4        164.42        164.08         1.63 o
   1   2   4        131.28        120.35         1.29 o
   2   2   4          2.93          4.03         0.20 o
   3   2   4         48.64         46.85         0.90 o
   4   2   4          2.64          1.51         0.20 o
   5   2   4          3.57          2.62         0.27 o
   6   2   4         89.91         90.77         3.01 o
  -5   3   4         72.46         75.38         1.65 o
  -4   3   4          6.40          5.83         0.37 o
  -3   3   4         17.49         18.78         0.44 o
  -2   3   4         28.05         28.65         0.45 o
  -1   3   4         33.61         32.04         0.48 o
   0   3   4        197.48        213.38         2.11 o
   1   3   4         48.60         43.21         0.53 o
   2   3   4         19.57         17.79         0.33 o
   3   3   4        393.99        414.71         4.23 o
   4   3   4          0.00          0.29         0.19 o
   5   3   4         92.28         87.32         3.04 o
   6   3   4          0.04         -0.09         0.36 o
   7   3   4         13.54         14.75         1.01 o
  -5   4   4         14.44         14.45         0.70 o
  -4   4   4         37.43         35.67         0.81 o
  -3   4   4        536.87        545.72         8.44 o
  -2   4   4          0.23          0.50         0.16 o
  -1   4   4         73.21         74.16         0.94 o
   0   4   4       1301.72       1388.87        13.85 o
   1   4   4          0.16          0.21         0.12 o
   2   4   4         88.31         89.13         0.97 o
   3   4   4         28.38         26.31         0.42 o
   4   4   4         17.18         17.14         0.39 o
   5   4   4         43.10         45.05         0.87 o
   6   4   4          2.48          2.25         0.39 o
   7   4   4         55.60         57.02         1.60 o
  -4   5   4         13.42         12.84         0.54 o
  -3   5   4         73.94         73.11         1.03 o
  -2   5   4          8.62          5.73         0.31 o
  -1   5   4         39.49         39.63         0.62 o
   0   5   4          6.02          8.57         0.32 o
   1   5   4        263.75        274.58         2.71 o
   2   5   4        221.59        226.48         2.27 o
   3   5   4        282.12        289.49         2.86 o
   4   5   4         16.83         17.43         0.45 o
   5   5   4        220.88        222.37         2.63 o
   6   5   4         19.87         20.27         0.76 o
   7   5   4          1.70          1.55         0.78 o
  -3   6   4         17.88         16.84         0.57 o
  -2   6   4          0.02         -0.21         0.22 o
  -1   6   4         25.55         23.75         0.51 o
   0   6   4         52.54         51.47         0.96 o
   1   6   4        109.44        113.69         1.35 o
   2   6   4         84.29         86.58         1.01 o
   3   6   4         76.19         73.23         0.90 o
   4   6   4         49.41         52.53         0.86 o
   5   6   4         87.52         88.15         1.27 o
   6   6   4         14.82         15.00         0.73 o
  -2   7   4         15.93         13.68         0.51 o
  -1   7   4         34.94         35.08         0.63 o
   0   7   4        574.17        583.90         8.16 o
   1   7   4         83.48         77.17         1.03 o
   2   7   4         10.47         10.12         0.39 o
   3   7   4         24.68         26.23         0.51 o
   4   7   4         68.40         71.76         1.10 o
   5   7   4         67.81         68.65         1.11 o
   6   7   4         10.27         10.29         0.65 o
   0   8   4         84.52         80.74         1.25 o
   1   8   4         19.41         19.54         0.54 o
   2   8   4          5.02          4.91         0.33 o
   3   8   4         81.22         78.90         1.10 o
   4   8   4        134.73        126.05         3.06 o
   5   8   4         40.48         41.00         1.83 o
   6   8   4        126.06        135.84         2.91 o
   0   9   4         14.70         14.32         0.60 o
   1   9   4         14.92         15.54         0.69 o
   2   9   4         29.28         27.52         0.79 o
   3   9   4         41.36         41.09         0.88 o
   4   9   4         11.47         12.36         0.75 o
   5   9   4         77.99         81.58         1.82 o
  -4  -7   5          2.95          2.12         0.44 o
  -3  -7   5          0.02         -0.02         0.26 o
  -2  -7   5         56.32         54.09         0.93 o
  -1  -7   5         18.23         18.29         0.38 o
   0  -7   5         26.69         27.14         1.08 o
  -5  -6   5         24.11         27.47         0.83 o
  -4  -6   5         12.58         12.15         0.56 o
  -3  -6   5          2.88          2.94         0.28 o
  -2  -6   5          7.93          7.29         0.31 o
  -1  -6   5         72.02         72.82         0.87 o
   0  -6   5         19.83         19.43         0.81 o
   1  -6   5         32.17         33.14         1.41 o
   2  -6   5         44.05         45.70         1.46 o
  -5  -5   5        156.15        165.34         2.52 o
  -4  -5   5          1.18          0.33         0.30 o
  -3  -5   5        193.80        197.21         2.32 o
  -2  -5   5         98.61         97.10         1.24 o
  -1  -5   5          0.59          0.27         0.13 o
   0  -5   5         28.42         25.96         0.83 o
   1  -5   5        134.53        139.72         2.62 o
   2  -5   5         10.83         11.42         1.05 o
   3  -5   5         46.68         48.39         1.54 o
  -6  -4   5         13.09          9.85         0.62 o
  -5  -4   5         50.08         47.31         0.81 o
  -4  -4   5         13.60         11.08         0.37 o
  -3  -4   5        555.85        582.66         6.28 o
  -2  -4   5        272.25        271.28         3.28 o
  -1  -4   5          1.17          1.11         0.13 o
   0  -4   5        173.40        169.85         2.93 o
   1  -4   5         17.32         16.30         0.85 o
   2  -4   5         84.11         80.28         4.42 o
   3  -4   5         23.32         21.76         1.21 o
   4  -4   5         25.00         22.98         1.36 o
  -6  -3   5          0.55          0.72         0.46 o
  -5  -3   5          7.76          9.33         0.49 o
  -4  -3   5          3.13          2.73         0.22 o
  -3  -3   5          7.75          6.45         0.31 o
  -2  -3   5         53.82         55.36         0.74 o
  -1  -3   5        200.74        222.45         2.45 o
   0  -3   5         20.80         19.11         0.32 o
   1  -3   5        110.13        121.04         2.20 o
   2  -3   5        553.16        559.53         8.96 o
   3  -3   5         16.13         16.49         0.76 o
   4  -3   5        120.00        118.73         2.39 o
  -6  -2   5         25.91         23.22         0.77 o
  -5  -2   5          0.10         -0.29         0.29 o
  -4  -2   5          5.26          5.55         0.33 o
  -2  -2   5        691.92        715.36        13.29 o
  -1  -2   5        411.15        450.32         4.49 o
   0  -2   5         19.08         25.26         0.37 o
   1  -2   5        241.90        238.97         3.95 o
   2  -2   5          0.05          0.09         0.25 o
   3  -2   5          4.65          3.89         0.37 o
   4  -2   5          0.83          0.92         0.21 o
   5  -2   5          1.03          1.44         0.19 o
  -6  -1   5         87.83         80.65         1.62 o
  -5  -1   5          0.29          1.00         0.30 o
  -4  -1   5          0.44         -0.20         0.20 o
  -3  -1   5          1.12          0.67         0.19 o
  -2  -1   5         26.15         20.10         0.41 o
  -1  -1   5        197.89        206.70         2.12 o
   0  -1   5          8.19          7.86         0.18 o
   1  -1   5        232.08        244.63         2.64 o
   2  -1   5         33.52         37.22         0.44 o
   3  -1   5        174.17        176.70         1.93 o
   4  -1   5        168.89        165.37         1.77 o
   5  -1   5         16.36         14.17         0.50 o
  -6   0   5         14.61         13.59         0.83 o
  -5   0   5         24.69         23.89         0.66 o
  -4   0   5          0.35          0.05         0.20 o
  -3   0   5        200.03        197.85         2.32 o
  -2   0   5        272.28        280.93         3.40 o
  -1   0   5         92.66         97.09         1.43 o
   0   0   5         75.15         69.12         0.78 o
   1   0   5          6.00          5.79         0.18 o
   2   0   5         37.87         30.56         0.44 o
   3   0   5         10.74         12.19         0.27 o
   4   0   5        435.48        437.49         4.44 o
   5   0   5          0.37          0.31         0.23 o
   6   0   5          2.44          1.88         0.32 o
  -6   1   5         13.36         12.94         0.66 o
  -5   1   5          0.03         -0.23         0.28 o
  -4   1   5          9.88         10.93         0.44 o
  -3   1   5          0.21          0.18         0.19 o
  -2   1   5         34.30         32.90         0.54 o
  -1   1   5        346.26        371.20         4.10 o
   0   1   5        138.76        130.95         1.87 o
   1   1   5          5.60          5.61         0.20 o
   2   1   5         87.26         95.81         1.15 o
   3   1   5         70.86         67.48         0.79 o
   4   1   5        182.74        172.40         2.92 o
   5   1   5          3.51          2.59         0.24 o
   6   1   5          4.22          3.65         0.33 o
  -5   2   5          0.18         -0.22         0.29 o
  -4   2   5        236.36        235.77         4.18 o
  -3   2   5          2.02          2.53         0.19 o
  -2   2   5        492.38        497.93         5.46 o
  -1   2   5          8.48          7.73         0.24 o
   0   2   5         64.16         74.21         0.95 o
   1   2   5        104.81        103.59         1.38 o
   2   2   5         38.09         43.91         0.65 o
   3   2   5         38.35         41.17         0.59 o
   4   2   5          3.29          2.33         0.22 o
   5   2   5          0.06         -0.07         0.20 o
   6   2   5          0.46          0.24         0.30 o
  -5   3   5         94.32         99.69         1.68 o
  -4   3   5         45.51         47.76         0.84 o
  -3   3   5          1.00          1.93         0.22 o
  -2   3   5         97.53        103.79         1.15 o
  -1   3   5          5.58          7.46         0.26 o
   0   3   5        320.24        344.96         3.34 o
   1   3   5        312.27        320.33         3.10 o
   2   3   5        141.28        156.56         1.70 o
   3   3   5        965.82       1052.20        11.35 o
   4   3   5         59.82         58.82         1.07 o
   5   3   5         14.91         11.59         0.49 o
   6   3   5          0.31          0.08         0.33 o
  -5   4   5          0.24         -0.31         0.58 o
  -4   4   5         18.14         16.56         0.54 o
  -3   4   5         53.64         51.06         0.74 o
  -2   4   5        199.04        202.52         2.09 o
  -1   4   5          1.21          2.19         0.22 o
   0   4   5         51.21         53.25         0.68 o
   1   4   5         26.89         20.88         0.46 o
   2   4   5          0.95          0.97         0.14 o
   3   4   5          8.19          9.77         0.29 o
   4   4   5         65.96         65.74         1.05 o
   5   4   5         25.58         21.75         0.62 o
   6   4   5          0.39         -0.08         0.41 o
  -4   5   5         39.21         38.98         0.87 o
  -3   5   5         35.87         39.58         0.68 o
  -2   5   5         37.04         40.35         0.67 o
  -1   5   5          0.00          0.19         0.18 o
   0   5   5          6.83          5.02         0.33 o
   1   5   5         24.98         23.77         0.42 o
   2   5   5         13.68         12.98         0.32 o
   3   5   5        292.43        291.74         2.89 o
   4   5   5          0.06          0.61         0.18 o
   5   5   5        107.12        102.79         3.17 o
   6   5   5          9.89          9.52         0.63 o
  -3   6   5         35.33         32.64         0.74 o
  -2   6   5          0.19          0.07         0.23 o
  -1   6   5         77.59         71.85         0.93 o
   0   6   5          6.21          7.60         0.36 o
   1   6   5        359.46        364.58         3.83 o
   2   6   5         18.26         15.45         0.39 o
   3   6   5        223.17        222.57         2.28 o
   4   6   5         80.17         79.62         0.99 o
   5   6   5         67.47         69.45         1.06 o
   6   6   5         27.26         24.18         1.01 o
  -2   7   5          0.43         -0.28         0.28 o
  -1   7   5         19.28         17.63         0.51 o
   0   7   5          6.96          5.81         0.33 o
   1   7   5          6.03          5.54         0.30 o
   2   7   5          5.99          5.63         0.32 o
   3   7   5        181.24        192.19         2.04 o
   4   7   5          2.76          2.99         0.28 o
   5   7   5          2.13          1.33         0.36 o
   6   7   5         95.07         95.81         1.89 o
  -1   8   5          5.39          5.62         0.41 o
   0   8   5          5.25          4.42         0.53 o
   1   8   5         15.64         16.73         0.52 o
   2   8   5         23.39         23.98         0.61 o
   3   8   5         57.83         56.74         0.92 o
   4   8   5         46.43         48.68         0.81 o
   5   8   5          3.19          2.68         0.44 o
   0   9   5          9.85          7.51         0.48 o
   1   9   5          1.49          1.62         0.36 o
   2   9   5         53.07         51.27         1.02 o
   3   9   5         18.17         18.95         0.99 o
   4   9   5         25.54         24.32         0.91 o
  -4  -7   6         60.28         59.17         1.53 o
  -3  -7   6          3.06          2.96         0.32 o
  -2  -7   6          2.47          2.83         0.26 o
  -1  -7   6         72.34         76.02         1.29 o
  -5  -6   6          3.34          2.76         0.48 o
  -4  -6   6          0.45         -0.01         0.31 o
  -3  -6   6         89.71         91.47         1.26 o
  -2  -6   6          1.25          1.02         0.21 o
  -1  -6   6          2.59          2.23         0.17 o
   0  -6   6          2.16          2.43         0.65 o
   1  -6   6         31.50         30.78         1.23 o
  -5  -5   6        158.94        171.72         3.11 o
  -4  -5   6          0.51          0.36         0.30 o
  -3  -5   6         39.63         39.19         0.80 o
  -2  -5   6         39.32         39.50         0.65 o
  -1  -5   6        102.38        100.99         1.14 o
   0  -5   6         96.16         99.36         1.97 o
   1  -5   6         11.19         10.96         0.70 o
   2  -5   6          0.40          0.29         0.54 o
  -6  -4   6         51.23         51.53         2.55 o
  -5  -4   6         29.99         32.57         0.79 o
  -4  -4   6          0.47         -0.39         0.39 o
  -3  -4   6         34.02         34.47         0.58 o
  -2  -4   6          4.90          5.20         0.23 o
  -1  -4   6          0.51          0.44         0.12 o
   0  -4   6          5.85          4.63         0.40 o
   1  -4   6         68.31         65.19         1.45 o
   2  -4   6         16.53         16.70         1.01 o
   3  -4   6         21.28         21.57         1.06 o
  -6  -3   6         14.61         15.28         0.74 o
  -5  -3   6          4.03          5.28         0.43 o
  -4  -3   6         28.96         30.02         1.04 o
  -3  -3   6        575.84        603.09         7.13 o
  -2  -3   6         15.71         17.31         0.58 o
  -1  -3   6         16.17         14.09         0.31 o
   0  -3   6          7.13          9.79         0.20 o
   1  -3   6          7.90          9.50         0.53 o
   2  -3   6        311.09        302.50        15.60 o
   3  -3   6          0.95          0.17         0.38 o
   4  -3   6         13.10         13.77         0.96 o
  -6  -2   6          2.63          1.59         0.46 o
  -5  -2   6          0.50          0.89         0.37 o
  -4  -2   6         14.36         12.08         0.47 o
  -3  -2   6       1311.92       1357.17        15.76 o
  -2  -2   6         69.97         60.99         0.90 o
  -1  -2   6        153.91        156.27         1.65 o
   0  -2   6        114.99        116.33         1.24 o
   1  -2   6          8.76          8.39         0.59 o
   2  -2   6          0.95          0.41         0.31 o
   3  -2   6        118.04        114.98         2.20 o
   4  -2   6          9.14          8.43         0.81 o
   5  -2   6          4.88          4.96         0.79 o
  -6  -1   6         14.62         15.06         0.72 o
  -5  -1   6         29.56         26.30         0.69 o
  -4  -1   6         20.82         20.86         0.59 o
  -3  -1   6        143.04        147.00         1.96 o
  -2  -1   6         42.62         41.22         0.77 o
  -1  -1   6        147.62        157.61         1.66 o
   0  -1   6         15.42         16.84         0.29 o
   1  -1   6         96.66        101.46         1.09 o
   2  -1   6        560.23        591.37         5.87 o
   3  -1   6         32.60         33.18         0.42 o
   4  -1   6        265.43        265.61         3.71 o
   5  -1   6         29.06         29.00         0.54 o
  -6   0   6          7.82          7.51         0.75 o
  -5   0   6         16.03         14.78         0.63 o
  -4   0   6         25.83         22.45         0.66 o
  -3   0   6        163.35        157.69         1.92 o
  -2   0   6         84.38         85.41         1.20 o
  -1   0   6         94.24        109.47         1.63 o
   0   0   6        958.33       1035.48        11.00 o
   1   0   6        186.21        184.24         1.91 o
   2   0   6        325.71        321.64         3.50 o
   3   0   6        165.29        158.67         1.70 o
   4   0   6         20.75         21.91         0.39 o
   5   0   6         42.99         41.77         0.92 o
  -6   1   6          5.45          3.47         0.79 o
  -5   1   6          0.30          0.02         0.32 o
  -4   1   6          0.54          0.55         0.22 o
  -3   1   6         17.83         16.43         0.43 o
  -2   1   6          5.16          4.47         0.24 o
  -1   1   6        313.04        337.98         3.49 o
   0   1   6        155.39        157.26         1.98 o
   1   1   6         28.28         25.38         0.43 o
   2   1   6          1.55          1.93         0.15 o
   3   1   6         63.40         63.96         0.92 o
   4   1   6        115.61        109.54         1.48 o
   5   1   6         39.34         36.13         0.69 o
   6   1   6         60.66         58.25         1.31 o
  -5   2   6          0.76          0.17         0.35 o
  -4   2   6          0.68          0.56         0.23 o
  -3   2   6        327.72        327.41         3.43 o
  -2   2   6         52.05         53.03         0.78 o
  -1   2   6         94.44         93.85         1.11 o
   0   2   6         22.64         21.16         0.41 o
   1   2   6          1.65          0.52         0.13 o
   2   2   6         61.03         55.53         0.71 o
   3   2   6         22.10         18.69         0.45 o
   4   2   6        226.63        210.28         2.65 o
   5   2   6          0.14         -0.22         0.22 o
   6   2   6         76.66         75.76         1.39 o
  -5   3   6          5.52          4.45         0.46 o
  -4   3   6         47.59         49.36         0.87 o
  -3   3   6         57.64         57.81         0.83 o
  -2   3   6         45.75         46.55         0.68 o
  -1   3   6         31.04         29.84         0.55 o
   0   3   6         93.66        102.33         1.29 o
   1   3   6        120.80        112.18         1.48 o
   2   3   6        247.53        260.66         2.73 o
   3   3   6         35.62         33.50         0.56 o
   4   3   6         55.54         49.76         1.46 o
   5   3   6         21.26         19.52         0.58 o
   6   3   6         46.97         48.56         1.27 o
  -4   4   6         73.56         75.36         1.20 o
  -3   4   6         90.89         91.09         1.19 o
  -2   4   6        271.58        264.39         2.68 o
  -1   4   6         61.48         59.52         0.84 o
   0   4   6        176.12        180.50         2.01 o
   1   4   6          3.09          3.50         0.25 o
   2   4   6         38.85         38.33         0.55 o
   3   4   6         21.60         17.72         0.40 o
   4   4   6          8.54          7.05         0.30 o
   5   4   6          6.01          5.50         0.47 o
   6   4   6          4.62          4.22         0.49 o
  -4   5   6         30.49         31.35         1.29 o
  -3   5   6          0.17         -0.02         0.25 o
  -2   5   6          0.13         -0.14         0.19 o
  -1   5   6        100.69         97.94         1.82 o
   0   5   6         93.30         95.37         1.29 o
   1   5   6          8.27          7.42         0.29 o
   2   5   6        420.08        439.78         4.26 o
   3   5   6        186.75        200.12         2.07 o
   4   5   6         28.22         29.41         0.57 o
   5   5   6         48.81         47.29         0.94 o
   6   5   6         41.05         38.00         1.09 o
  -3   6   6         12.52         10.98         0.59 o
  -2   6   6          3.36          2.53         0.27 o
  -1   6   6        140.70        135.85         1.65 o
   0   6   6        282.17        282.26         3.47 o
   1   6   6         72.32         69.30         0.89 o
   2   6   6         66.19         66.88         0.86 o
   3   6   6         17.32         15.63         0.42 o
   4   6   6          6.86          5.57         0.29 o
   5   6   6         79.95         75.31         1.33 o
   6   6   6         67.60         65.72         1.50 o
  -2   7   6         13.32         13.80         0.57 o
  -1   7   6          1.79          2.15         0.27 o
   0   7   6         85.72         84.60         1.27 o
   1   7   6          0.19          0.35         0.23 o
   2   7   6         23.91         22.20         0.50 o
   3   7   6         30.09         28.26         0.59 o
   4   7   6         10.52         13.55         0.50 o
   5   7   6        146.44        157.77         2.07 o
   6   7   6          0.00         -0.05         0.57 o
  -1   8   6          8.46          6.45         0.44 o
   0   8   6          1.19          0.96         0.33 o
   1   8   6        138.30        135.71         1.94 o
   2   8   6         21.71         20.65         0.62 o
   3   8   6          0.10          0.20         0.29 o
   4   8   6         15.30         14.60         0.55 o
   5   8   6        221.07        227.69         3.90 o
   0   9   6          3.91          3.14         0.58 o
   1   9   6          1.81          1.48         0.45 o
   2   9   6         55.39         54.44         1.51 o
   3   9   6          0.45          0.67         0.41 o
   4   9   6          3.67          3.97         0.42 o
  -4  -6   7          2.52          2.37         0.64 o
  -3  -6   7          1.32          0.82         0.28 o
  -2  -6   7         26.51         25.19         0.54 o
  -1  -6   7          0.26          0.11         0.16 o
   0  -6   7        155.21        154.38         3.74 o
  -5  -5   7         69.07         70.25         2.22 o
  -4  -5   7         52.88         56.30         1.12 o
  -3  -5   7          1.65          1.45         0.27 o
  -2  -5   7         19.87         17.24         0.45 o
  -1  -5   7         68.91         67.95         1.02 o
   0  -5   7          1.55          0.99         0.42 o
   1  -5   7          1.23          0.71         0.64 o
   2  -5   7         28.78         28.02         1.30 o
  -5  -4   7         57.44         64.94         1.32 o
  -4  -4   7         18.49         16.68         0.51 o
  -3  -4   7          9.25          8.89         0.35 o
  -2  -4   7          0.79          0.54         0.17 o
  -1  -4   7         27.48         29.58         0.52 o
   0  -4   7         74.67         74.07         1.56 o
   1  -4   7         11.40         10.79         0.71 o
   2  -4   7         82.57         83.40         2.30 o
   3  -4   7         55.38         59.69         1.68 o
  -6  -3   7         15.81         18.60         1.03 o
  -5  -3   7         88.97         92.11         1.68 o
  -4  -3   7         43.72         47.61         0.98 o
  -3  -3   7         11.26         10.63         0.37 o
  -2  -3   7        193.51        197.01         2.09 o
  -1  -3   7         86.27         81.75         0.94 o
   0  -3   7        441.25        457.07         4.88 o
   1  -3   7         34.12         30.46         0.90 o
   2  -3   7         64.26         60.41         1.74 o
   3  -3   7         94.07         93.49         3.51 o
  -6  -2   7          0.25          0.26         0.50 o
  -5  -2   7        164.87        179.04         2.80 o
  -4  -2   7         22.69         17.61         0.61 o
  -3  -2   7         41.42         41.70         0.97 o
  -2  -2   7         16.26         16.15         0.35 o
  -1  -2   7          0.07          0.19         0.13 o
   0  -2   7         58.75         58.24         0.69 o
   1  -2   7          0.01          0.29         0.35 o
   2  -2   7          0.23          0.26         0.31 o
   3  -2   7         35.01         31.51         0.98 o
   4  -2   7          8.55          7.90         0.63 o
  -6  -1   7         47.01         44.61         1.22 o
  -5  -1   7          6.99          5.68         0.44 o
  -4  -1   7          4.26          3.60         0.34 o
  -3  -1   7         54.24         55.58         0.93 o
  -2  -1   7          6.55          8.34         0.35 o
  -1  -1   7         42.19         45.19         0.65 o
   0  -1   7        103.16         92.60         1.04 o
   1  -1   7        158.81        160.22         1.68 o
   2  -1   7        163.25        164.63         2.30 o
   3  -1   7         76.12         73.78         1.21 o
   4  -1   7         25.81         23.52         0.58 o
   5  -1   7          2.87          3.14         0.27 o
  -6   0   7          2.35          1.58         0.63 o
  -5   0   7         11.52         10.09         0.51 o
  -4   0   7         98.07         97.30         1.36 o
  -3   0   7        486.29        490.44         5.90 o
  -2   0   7         50.23         48.50         0.77 o
  -1   0   7        839.09        888.91         9.51 o
   0   0   7         24.83         21.29         0.39 o
   1   0   7         99.96         97.07         1.09 o
   2   0   7        132.91        136.29         1.86 o
   3   0   7        203.74        200.23         2.12 o
   4   0   7         41.51         39.93         0.59 o
   5   0   7         23.31         24.55         0.55 o
  -5   1   7         16.73         14.96         0.69 o
  -4   1   7          0.94          0.68         0.30 o
  -3   1   7         63.84         67.96         1.01 o
  -2   1   7         58.97         58.37         0.95 o
  -1   1   7          6.61          5.09         0.25 o
   0   1   7        197.91        191.27         2.19 o
   1   1   7          2.38          1.93         0.19 o
   2   1   7         96.21         93.11         1.15 o
   3   1   7        104.52        101.19         1.39 o
   4   1   7        229.89        227.01         2.39 o
   5   1   7          0.07         -0.09         0.24 o
  -5   2   7          7.38          7.59         0.51 o
  -4   2   7         38.41         39.43         0.88 o
  -3   2   7          0.00          0.11         0.17 o
  -2   2   7         44.20         45.21         0.75 o
  -1   2   7        361.74        388.54         4.02 o
   0   2   7        173.53        185.45         2.01 o
   1   2   7         22.69         24.72         0.46 o
   2   2   7          3.95          3.78         0.19 o
   3   2   7         38.24         41.40         0.64 o
   4   2   7        124.22        121.77         1.65 o
   5   2   7          0.19          1.01         0.26 o
   6   2   7         41.87         42.80         1.00 o
  -5   3   7          4.13          3.25         0.54 o
  -4   3   7         34.64         35.20         0.80 o
  -3   3   7         18.43         19.06         0.49 o
  -2   3   7          3.61          3.64         0.24 o
  -1   3   7        285.15        291.70         3.09 o
   0   3   7          4.89          6.35         0.30 o
   1   3   7        103.96         96.13         1.20 o
   2   3   7          1.71          1.67         0.19 o
   3   3   7         12.71         13.66         0.35 o
   4   3   7          0.77          0.53         0.21 o
   5   3   7          9.16         10.16         0.55 o
   6   3   7         83.00         82.05         1.79 o
  -4   4   7         60.45         61.60         1.09 o
  -3   4   7         47.35         44.72         0.77 o
  -2   4   7         17.97         19.73         0.47 o
  -1   4   7        150.47        157.61         1.94 o
   0   4   7          5.92          5.88         0.30 o
   1   4   7         17.21         16.72         0.39 o
   2   4   7        240.69        232.48         2.50 o
   3   4   7         22.99         22.02         0.45 o
   4   4   7         10.53          7.12         0.38 o
   5   4   7         12.95         12.71         0.76 o
   6   4   7         69.86         71.81         1.52 o
  -4   5   7          6.13          6.44         0.58 o
  -3   5   7          4.69          5.14         0.37 o
  -2   5   7          0.01          0.08         0.22 o
  -1   5   7         23.79         23.47         0.52 o
   0   5   7         37.55         34.29         0.61 o
   1   5   7         52.80         55.32         0.75 o
   2   5   7         47.18         39.12         0.72 o
   3   5   7         26.36         25.23         0.52 o
   4   5   7        159.38        148.74         2.38 o
   5   5   7          5.38          4.30         0.43 o
   6   5   7          0.03          0.44         0.52 o
  -3   6   7         60.28         58.98         1.12 o
  -2   6   7        109.91        106.41         1.32 o
  -1   6   7        111.35        108.22         1.40 o
   0   6   7         13.08         12.75         0.47 o
   1   6   7          9.51          7.91         0.33 o
   2   6   7         10.02          9.90         0.38 o
   3   6   7        102.83        104.05         1.58 o
   4   6   7         13.50         12.95         0.47 o
   5   6   7         20.92         21.57         0.77 o
   6   6   7          6.80          6.33         0.66 o
  -2   7   7          8.43          8.49         0.46 o
  -1   7   7         91.59         92.84         1.22 o
   0   7   7         17.80         19.53         0.61 o
   1   7   7         34.29         34.26         0.70 o
   2   7   7        167.64        172.14         1.89 o
   3   7   7         12.56         14.14         0.54 o
   4   7   7         33.08         35.35         0.70 o
   5   7   7          0.93          0.61         0.48 o
  -1   8   7          0.12         -0.39         0.39 o
   0   8   7          9.75          6.73         0.45 o
   1   8   7         28.30         26.39         0.72 o
   2   8   7         22.22         18.77         0.89 o
   3   8   7         34.65         36.26         0.74 o
   4   8   7         76.18         74.77         1.11 o
   5   8   7          0.56          1.42         0.52 o
   1   9   7          1.29          1.04         0.43 o
   2   9   7         30.28         26.84         1.21 o
   3   9   7          2.98          3.42         0.48 o
   4   9   7          0.35         -0.03         0.43 o
  -3  -6   8          1.04          0.13         0.47 o
  -2  -6   8          3.80          3.29         0.28 o
  -1  -6   8          0.92          0.64         0.57 o
  -3  -5   8          0.11         -0.02         0.28 o
  -2  -5   8          1.13          1.52         0.23 o
  -1  -5   8         25.56         25.54         0.40 o
   0  -5   8         70.75         74.20         1.70 o
   1  -5   8        110.01        112.34         2.38 o
  -5  -4   8          1.52          0.46         0.76 o
  -4  -4   8         75.43         75.82         1.38 o
  -3  -4   8         35.36         36.51         0.66 o
  -2  -4   8        115.43        111.39         1.52 o
  -1  -4   8         95.22         90.91         1.24 o
   0  -4   8        140.63        139.74         2.63 o
   1  -4   8         26.91         23.48         1.17 o
   2  -4   8         21.17         22.15         1.11 o
  -5  -3   8         84.71         91.32         1.71 o
  -4  -3   8        117.37        119.30         2.21 o
  -3  -3   8         59.48         56.59         0.85 o
  -2  -3   8         20.18         19.63         0.54 o
  -1  -3   8         65.94         64.10         0.87 o
   0  -3   8          4.76          4.48         0.24 o
   1  -3   8          2.74          2.30         0.42 o
   2  -3   8         27.94         24.55         1.02 o
   3  -3   8         19.85         21.36         1.10 o
  -5  -2   8         63.25         69.83         1.46 o
  -4  -2   8         51.90         50.30         0.99 o
  -3  -2   8        116.21        118.92         1.86 o
  -2  -2   8          0.00          0.10         0.18 o
  -1  -2   8         65.67         64.48         0.88 o
   0  -2   8         72.25         71.97         0.85 o
   1  -2   8          4.60          3.65         0.48 o
   2  -2   8        218.00        225.10         3.92 o
   3  -2   8         26.87         28.07         1.28 o
   4  -2   8          0.62          1.92         0.58 o
  -5  -1   8         12.87         13.76         0.63 o
  -4  -1   8          0.96          1.27         0.35 o
  -3  -1   8         81.46         78.18         2.09 o
  -2  -1   8         65.77         65.24         0.93 o
  -1  -1   8        535.92        531.14         5.77 o
   0  -1   8         26.60         23.07         0.40 o
   1  -1   8          0.34          0.12         0.11 o
   2  -1   8        801.26        844.07        11.05 o
   3  -1   8          0.23          0.76         0.34 o
   4  -1   8         91.94        100.20         2.07 o
  -5   0   8         93.61         96.93         2.36 o
  -4   0   8          4.08          3.03         0.35 o
  -3   0   8        174.82        179.60         2.38 o
  -2   0   8         28.38         29.17         0.62 o
  -1   0   8         35.61         31.43         0.55 o
   0   0   8         31.25         25.41         0.47 o
   1   0   8          7.88          9.12         0.30 o
   2   0   8         52.70         50.09         0.92 o
   3   0   8         72.97         74.42         1.04 o
   4   0   8          7.62          8.65         0.30 o
   5   0   8         13.66         11.15         0.52 o
  -5   1   8         12.33         12.25         0.63 o
  -4   1   8         37.29         36.90         0.79 o
  -3   1   8        122.90        118.14         1.73 o
  -2   1   8          7.90          8.42         0.43 o
  -1   1   8          0.00         -0.05         0.19 o
   0   1   8         55.67         53.25         0.77 o
   1   1   8        112.21        113.60         1.39 o
   2   1   8        197.18        187.51         4.35 o
   3   1   8         33.00         31.06         0.58 o
   4   1   8         37.79         32.12         0.50 o
   5   1   8         11.05          9.37         0.74 o
  -5   2   8        123.18        126.94         2.09 o
  -4   2   8          6.91          6.06         0.46 o
  -3   2   8        195.75        200.61         2.70 o
  -2   2   8         62.05         62.91         1.05 o
  -1   2   8         82.05         83.50         1.06 o
   0   2   8         26.46         30.18         0.56 o
   1   2   8          2.79          2.58         0.20 o
   2   2   8        919.56        975.18         9.75 o
   3   2   8          2.69          3.46         0.23 o
   4   2   8         67.75         64.54         0.82 o
   5   2   8        130.12        130.33         1.82 o
  -4   3   8          5.42          5.09         0.46 o
  -3   3   8         71.36         72.69         1.03 o
  -2   3   8        103.77        102.84         1.41 o
  -1   3   8          8.37          9.20         0.34 o
   0   3   8         12.98         12.39         0.37 o
   1   3   8          2.44          2.43         0.21 o
   2   3   8         44.61         43.41         0.70 o
   3   3   8         86.96         76.94         0.98 o
   4   3   8         36.52         37.88         0.65 o
   5   3   8          2.60          2.61         0.37 o
  -4   4   8         57.83         58.51         1.08 o
  -3   4   8         13.97         13.45         0.51 o
  -2   4   8         22.10         21.12         0.53 o
  -1   4   8         30.93         32.03         0.66 o
   0   4   8         64.26         65.64         0.96 o
   1   4   8         68.83         65.10         0.95 o
   2   4   8         18.16         17.28         0.46 o
   3   4   8         26.23         25.71         0.61 o
   4   4   8         92.87         94.86         1.40 o
   5   4   8         36.70         33.33         0.89 o
   6   4   8          4.44          4.94         0.91 o
  -3   5   8          1.07          1.39         0.33 o
  -2   5   8         95.24         98.49         1.29 o
  -1   5   8         32.85         29.78         0.65 o
   0   5   8         73.03         76.01         1.04 o
   1   5   8        220.35        224.83         2.48 o
   2   5   8        164.57        165.55         1.90 o
   3   5   8          0.10         -0.19         0.20 o
   4   5   8          0.14          0.64         0.23 o
   5   5   8         37.47         32.33         1.13 o
   6   5   8          1.71          1.42         0.65 o
  -3   6   8         11.27          8.50         0.65 o
  -2   6   8          3.00          3.24         0.35 o
  -1   6   8         17.16         16.94         0.53 o
   0   6   8         17.12         16.17         0.50 o
   1   6   8          0.16          0.18         0.22 o
   2   6   8        172.49        172.79         1.89 o
   3   6   8         18.67         19.69         0.56 o
   4   6   8        130.74        137.50         1.68 o
   5   6   8          0.29          0.48         0.42 o
  -2   7   8         15.59         15.80         0.78 o
  -1   7   8          0.32          0.63         0.32 o
   0   7   8         24.65         22.45         0.69 o
   1   7   8          7.37          6.74         0.42 o
   2   7   8          3.03          3.35         0.32 o
   4   7   8          0.72          0.52         0.34 o
   5   7   8         25.78         25.25         1.09 o
   0   8   8         12.88          9.62         0.54 o
   1   8   8         33.96         34.89         0.82 o
   2   8   8         70.89         69.76         1.06 o
   3   8   8          9.00          9.66         0.48 o
   4   8   8          0.88          0.14         0.43 o
   2   9   8         46.01         48.43         1.12 o
   3   9   8          6.97          7.78         0.58 o
  -3  -5   9          0.00         -0.20         0.52 o
  -2  -5   9          0.01         -0.27         0.27 o
  -1  -5   9          1.92          1.76         0.19 o
   0  -5   9          9.25          8.51         0.74 o
  -3  -4   9          6.97          5.99         0.58 o
  -2  -4   9         10.53         10.78         0.45 o
  -1  -4   9          0.18          0.17         0.18 o
   0  -4   9         70.03         63.35         2.80 o
   1  -4   9          0.39          0.44         0.68 o
  -4  -3   9          0.06         -0.27         0.51 o
  -3  -3   9          7.81          5.66         0.56 o
  -2  -3   9         17.96         18.68         0.47 o
  -1  -3   9         21.61         23.28         0.47 o
   0  -3   9          9.77         10.22         0.35 o
   1  -3   9        124.33        124.59         2.45 o
   2  -3   9          1.45          1.82         0.58 o
  -5  -2   9          5.18          4.45         0.69 o
  -4  -2   9         32.46         32.03         1.29 o
  -3  -2   9          8.04          7.39         0.40 o
  -2  -2   9          3.34          2.58         0.48 o
  -1  -2   9         14.72         12.07         0.36 o
   0  -2   9        338.51        340.19         3.72 o
   1  -2   9          5.78          5.97         0.63 o
   2  -2   9          0.31          0.84         0.45 o
   3  -2   9          0.09          0.60         0.55 o
  -5  -1   9         65.83         69.18         1.42 o
  -4  -1   9         40.35         40.92         0.96 o
  -3  -1   9         59.57         54.84         1.00 o
  -2  -1   9         90.11         93.59         1.37 o
  -1  -1   9         10.03         11.79         0.36 o
   0  -1   9        196.84        195.96         2.27 o
   1  -1   9         19.28         21.92         0.39 o
   2  -1   9         16.53         15.16         0.35 o
   3  -1   9         60.76         59.60         1.78 o
   4  -1   9          0.57          1.80         0.68 o
  -5   0   9        103.58        107.80         2.00 o
  -4   0   9          1.02          0.66         0.35 o
  -3   0   9        112.83        120.25         1.61 o
  -2   0   9         46.67         43.02         0.91 o
  -1   0   9          1.40          1.90         0.21 o
   0   0   9         26.45         24.80         0.49 o
   1   0   9         15.80         15.27         0.36 o
   2   0   9        179.33        183.77         2.28 o
   3   0   9          0.37          0.38         0.20 o
   4   0   9         14.68         14.50         0.48 o
  -5   1   9         21.28         22.20         1.54 o
  -4   1   9          4.76          4.88         0.46 o
  -3   1   9          0.00          0.38         0.29 o
  -2   1   9        247.35        247.55         2.92 o
  -1   1   9        120.39        119.95         1.54 o
   0   1   9          0.13          0.03         0.16 o
   1   1   9        178.50        171.75         4.01 o
   2   1   9        360.10        370.41         4.52 o
   3   1   9         65.47         68.94         0.94 o
   4   1   9          1.85          0.83         0.18 o
   5   1   9         35.96         40.45         1.33 o
  -4   2   9         30.82         29.34         0.84 o
  -3   2   9         80.83         82.27         1.26 o
  -2   2   9        119.93        126.50         1.67 o
  -1   2   9          0.28          0.24         0.17 o
   0   2   9         29.81         24.06         0.75 o
   1   2   9         52.75         54.09         0.76 o
   2   2   9         57.99         56.26         0.78 o
   3   2   9         16.10         15.38         0.39 o
   4   2   9         10.66          9.72         0.46 o
   5   2   9        119.79        122.09         2.14 o
  -4   3   9          4.05          2.74         0.48 o
  -3   3   9        147.16        149.68         2.00 o
  -2   3   9         31.48         32.82         0.73 o
  -1   3   9         91.42         94.91         1.21 o
   0   3   9          0.03         -0.11         0.18 o
   1   3   9        116.35        115.44         1.65 o
   2   3   9         47.35         46.87         0.70 o
   3   3   9          0.75          0.46         0.18 o
   4   3   9         34.25         29.38         0.59 o
   5   3   9         21.38         21.04         0.72 o
  -4   4   9         26.00         26.91         1.38 o
  -3   4   9         17.60         17.78         0.56 o
  -2   4   9          0.76          0.58         0.28 o
  -1   4   9         83.26         88.44         1.28 o
   0   4   9          4.20          3.51         0.25 o
   1   4   9        240.69        248.29         2.94 o
   2   4   9        127.28        133.01         1.94 o
   3   4   9          0.19         -0.11         0.23 o
   4   4   9        408.86        408.84         4.30 o
   5   4   9          0.96          0.01         0.36 o
  -3   5   9         13.08         13.88         0.59 o
  -2   5   9        171.85        173.71         2.07 o
  -1   5   9         54.18         55.96         0.95 o
   0   5   9          0.50          0.83         0.24 o
   1   5   9         42.05         43.08         0.74 o
   2   5   9         57.52         56.68         0.87 o
   3   5   9         54.91         53.03         0.85 o
   4   5   9          0.17         -0.04         0.26 o
   5   5   9          0.52          0.07         0.76 o
  -2   6   9        109.19        111.40         1.67 o
  -1   6   9          6.38          5.54         0.42 o
   0   6   9          3.12          3.33         0.33 o
   1   6   9         10.79          8.93         0.43 o
   2   6   9          2.42          1.54         0.28 o
   3   6   9          9.76         10.72         0.47 o
   4   6   9        108.79        112.49         1.59 o
   5   6   9         22.65         21.53         1.00 o
  -1   7   9         17.21         15.35         0.94 o
   0   7   9          6.35          7.50         0.45 o
   1   7   9         13.68         12.03         0.50 o
   2   7   9          1.35          1.36         0.28 o
   3   7   9         68.41         68.81         1.11 o
   4   7   9        131.11        135.48         1.89 o
   0   8   9         12.46         10.99         0.59 o
   1   8   9         28.97         24.82         0.87 o
   2   8   9         38.22         37.89         0.81 o
   3   8   9          0.02         -0.09         0.38 o
   4   8   9        160.45        173.64         2.37 o
  -3  -4  10          5.80          2.65         2.23 o
  -2  -4  10         41.81         39.43         0.92 o
  -1  -4  10          0.95          0.99         0.20 o
   0  -4  10          0.41          1.19         0.57 o
  -4  -3  10          6.47          4.51         0.62 o
  -3  -3  10         10.32         11.45         0.79 o
  -2  -3  10         10.57         10.28         0.43 o
  -1  -3  10         28.93         30.12         0.57 o
   0  -3  10          0.95          1.18         0.16 o
   1  -3  10          1.69          0.31         0.74 o
  -4  -2  10          8.43          7.54         0.89 o
  -3  -2  10          2.38          1.40         0.45 o
  -2  -2  10        146.74        148.00         2.02 o
  -1  -2  10         95.49         85.00         1.15 o
   0  -2  10         19.08         17.18         0.39 o
   1  -2  10         32.40         29.12         1.25 o
   2  -2  10         38.97         39.45         1.64 o
  -4  -1  10          6.35          7.90         0.62 o
  -3  -1  10          0.04         -0.10         0.41 o
  -2  -1  10         98.29         97.59         1.33 o
  -1  -1  10         28.29         24.55         0.54 o
   0  -1  10        161.21        160.44         2.10 o
   1  -1  10         80.96         77.27         1.00 o
   2  -1  10         30.03         28.15         1.93 o
   3  -1  10         10.18          9.34         1.02 o
  -4   0  10          6.69          7.00         0.76 o
  -3   0  10         14.53         14.04         0.62 o
  -2   0  10         28.36         27.50         0.68 o
  -1   0  10          1.57          1.96         0.24 o
   0   0  10        212.61        208.57         2.43 o
   1   0  10          1.29          1.42         0.19 o
   2   0  10          1.05          0.53         0.17 o
   3   0  10          0.00         -0.19         0.19 o
   4   0  10         79.50         90.14         1.39 o
  -4   1  10         47.25         49.60         1.30 o
  -3   1  10        104.43        103.31         1.49 o
  -2   1  10          1.51          1.33         0.25 o
  -1   1  10          7.12          5.69         0.29 o
   0   1  10         85.26         80.42         1.11 o
   1   1  10         62.22         61.00         0.89 o
   2   1  10        165.06        174.46         2.07 o
   3   1  10          1.14          0.73         0.25 o
   4   1  10         76.37         81.22         1.36 o
  -4   2  10          2.88          2.74         0.50 o
  -3   2  10        107.74        110.43         1.59 o
  -2   2  10         32.86         33.41         0.79 o
  -1   2  10          0.23          0.23         0.21 o
   0   2  10         81.29         79.64         1.15 o
   1   2  10          2.95          3.36         0.24 o
   2   2  10          0.67          0.65         0.37 o
   3   2  10          0.93          0.36         0.19 o
   4   2  10         12.57         13.21         0.42 o
  -4   3  10         14.54         16.31         1.19 o
  -3   3  10          6.34          6.42         0.46 o
  -2   3  10        103.69        102.79         1.49 o
  -1   3  10         23.47         24.80         0.57 o
   0   3  10        136.13        137.11         1.64 o
   1   3  10         74.38         73.10         1.53 o
   2   3  10        121.60        123.45         1.48 o
   3   3  10         51.43         55.34         0.88 o
   4   3  10          0.01         -0.20         0.25 o
  -3   4  10        110.36        114.39         1.70 o
  -2   4  10          0.18          0.29         0.31 o
  -1   4  10         76.23         81.20         1.24 o
   0   4  10         56.83         61.07         0.93 o
   1   4  10          4.53          3.95         0.30 o
   2   4  10        242.58        252.88         3.31 o
   3   4  10         22.37         20.67         0.53 o
   4   4  10         17.13         14.85         0.53 o
   5   4  10         37.32         38.82         2.02 o
  -2   5  10          0.27          0.64         0.32 o
  -1   5  10         39.73         40.62         0.86 o
   0   5  10          2.69          1.77         0.26 o
   1   5  10        101.64        100.34         2.33 o
   2   5  10         10.78         11.17         0.46 o
   3   5  10         25.02         24.60         1.07 o
   4   5  10          1.66          1.09         0.34 o
   5   5  10         43.82         44.57         2.94 o
  -2   6  10          4.78          5.68         0.57 o
  -1   6  10         10.39          9.62         0.54 o
   0   6  10          8.11          7.89         0.48 o
   1   6  10         90.48         91.44         1.40 o
   2   6  10         19.23         20.13         0.62 o
   3   6  10         84.54         86.91         1.51 o
   4   6  10         80.25         75.98         1.42 o
  -1   7  10          3.02          2.48         0.63 o
   0   7  10        104.48        109.78         1.70 o
   1   7  10          1.22          0.95         0.41 o
   2   7  10        129.20        135.24         1.77 o
   3   7  10          0.08          0.06         0.38 o
   4   7  10          4.55          4.98         0.52 o
   1   8  10          0.19          0.05         0.55 o
   2   8  10          0.41          0.27         0.49 o
   3   8  10          5.01          3.28         1.62 o
  -2  -3  11          5.45          4.97         0.41 o
  -1  -3  11          2.12          2.77         0.27 o
   0  -3  11         57.19         55.51         2.76 o
  -3  -2  11         44.37         40.71         1.52 o
  -1  -2  11          5.80          5.62         0.33 o
   0  -2  11         21.14         19.27         0.48 o
   1  -2  11         95.32        104.98         2.73 o
  -3  -1  11          0.46          0.48         0.43 o
  -2  -1  11          0.72          0.28         0.29 o
  -1  -1  11          5.84          5.98         0.35 o
   0  -1  11         24.23         22.92         0.66 o
   1  -1  11         74.28         75.25         1.06 o
   2  -1  11          0.30         -0.83         0.99 o
  -4   0  11          2.39          2.32         0.78 o
  -3   0  11         26.33         27.15         1.09 o
  -2   0  11         21.18         22.90         0.72 o
  -1   0  11         45.01         41.12         0.76 o
   0   0  11         62.51         62.88         0.94 o
   1   0  11          2.18          2.88         0.28 o
   2   0  11          4.47          3.62         0.24 o
   3   0  11          0.33          0.22         0.19 o
  -3   1  11          3.75          2.97         0.53 o
  -2   1  11         11.01          9.84         0.48 o
  -1   1  11         77.87         70.90         1.02 o
   0   1  11        406.71        412.11         4.32 o
   1   1  11          1.87          2.37         0.40 o
   2   1  11         45.04         45.83         0.72 o
   3   1  11          5.05          4.59         0.39 o
  -3   2  11          8.18          6.24         0.49 o
  -2   2  11          0.02         -0.31         0.36 o
  -1   2  11          3.04          2.71         0.29 o
   0   2  11         10.83         10.98         0.42 o
   1   2  11         10.43         11.30         0.41 o
   2   2  11          7.91          7.50         0.40 o
   3   2  11          9.52          7.80         0.74 o
   4   2  11        115.02        126.34         2.10 o
  -3   3  11          3.77          2.64         0.51 o
  -2   3  11         33.42         33.93         0.81 o
  -1   3  11          2.83          3.19         0.30 o
   0   3  11        205.65        204.79         2.33 o
   1   3  11          0.26          0.25         0.23 o
   2   3  11        103.42        110.44         1.51 o
   3   3  11         81.19         78.46         1.28 o
   4   3  11          0.09         -0.29         0.29 o
  -2   4  11        110.65        114.96         1.70 o
  -1   4  11          0.01         -0.03         0.28 o
   0   4  11        100.59        101.41         1.36 o
   1   4  11         40.32         40.18         0.75 o
   2   4  11         66.29         67.75         1.10 o
   3   4  11          5.14          4.80         0.48 o
   4   4  11          0.72          0.10         0.31 o
  -2   5  11          2.85          2.41         0.46 o
  -1   5  11          2.11          2.51         0.42 o
   0   5  11        190.79        201.14         2.37 o
   1   5  11          5.83          6.36         0.38 o
   2   5  11          1.81          2.06         0.30 o
   3   5  11         76.45         84.07         1.43 o
   4   5  11          0.55          0.38         0.36 o
  -1   6  11          7.70          8.53         0.68 o
   0   6  11          0.26          0.39         0.37 o
   1   6  11         61.51         62.10         1.06 o
   2   6  11          9.62          9.94         0.53 o
   3   6  11         88.15         89.70         1.57 o
   0   7  11         22.85         22.44         1.31 o
   1   7  11          2.75          3.03         0.45 o
   2   7  11         47.08         43.62         1.06 o
   3   7  11         47.76         51.47         1.14 o
  -1  -2  12          7.80          8.15         0.60 o
  -2  -1  12         35.44         34.33         0.91 o
  -1  -1  12         14.94         14.63         0.75 o
   0  -1  12         46.56         44.19         1.22 o
   1  -1  12         54.11         57.80         1.41 o
  -3   0  12          3.77          3.24         0.83 o
  -2   0  12         16.89         15.79         0.84 o
  -1   0  12          0.51          0.47         0.31 o
   0   0  12          2.30          2.99         0.29 o
   1   0  12          0.17          0.06         0.27 o
   2   0  12          0.95         -0.27         0.27 o
  -3   1  12          0.51          0.82         0.67 o
  -2   1  12          1.45          0.89         0.60 o
  -1   1  12          5.64          5.13         0.39 o
   0   1  12         16.05         15.79         0.51 o
   1   1  12         54.95         55.84         0.97 o
   2   1  12          2.62          2.58         0.27 o
  -2   2  12          5.18          3.80         0.58 o
  -1   2  12         23.87         22.87         0.83 o
   0   2  12          2.06          2.09         0.35 o
   1   2  12          4.14          4.01         0.31 o
   2   2  12          0.03          0.01         0.26 o
   3   2  12          1.46          0.46         0.34 o
  -2   3  12          5.16          5.54         0.75 o
  -1   3  12        265.23        269.55         3.29 o
   0   3  12         61.99         61.99         1.19 o
   1   3  12          1.60          1.46         0.29 o
   2   3  12        165.79        167.30         2.14 o
   3   3  12         35.54         35.33         1.38 o
  -2   4  12          0.01          0.93         0.70 o
  -1   4  12          0.00         -0.33         0.37 o
   0   4  12          0.01         -0.20         0.31 o
   1   4  12          0.09          0.17         0.33 o
   2   4  12          1.91          1.97         0.52 o
   3   4  12         20.99         19.85         0.68 o
  -1   5  12          3.42          2.51         0.57 o
   0   5  12         46.61         46.14         0.99 o
   1   5  12          0.00         -0.10         0.34 o
   2   5  12        137.07        141.16         1.95 o
   3   5  12         20.63         18.63         0.73 o
   0   6  12         11.06         11.15         0.73 o
   1   6  12          1.23          1.12         0.41 o
   2   6  12        219.82        233.17         2.97 o
  -1   1  13         12.03         12.23         0.87 o
   0   1  13          5.06          5.66         0.39 o
   1   1  13          0.17         -0.47         0.47 o
  -1   2  13         41.30         42.67         0.99 o
   0   2  13          6.56          5.04         0.47 o
   1   2  13          4.68          2.79         0.44 o
  -1   3  13          1.51          0.72         0.47 o
   0   3  13         48.09         46.64         1.39 o
   1   3  13         39.75         41.20         0.92 o
   2   3  13          0.74          1.42         0.72 o
   0   4  13         55.81         55.60         1.41 o
   1   4  13          1.24          1.03         0.77 o
                                                
